# Supplementary material for: FAM81A is a postsynaptic protein that regulates the condensation of postsynaptic proteins via liquid–liquid phase separation
Source: PLoS Biol. 2024 Mar 7;22(3):e3002006. doi: 10.1371/journal.pbio.3002006 (PMC10919877; doi:10.1371/journal.pbio.3002006)
Supplement: S2 Table — (XLSX) [file pbio.3002006.s010.xlsx]

## Sheet: Sheet1
Table S2. List of 177 PSD proteins which has been poorly characterized
Gene ID	Gene Symbol	Fraction	Complex	Total
76886	Fam81a	15	6	21
104082	Wdr7	20	0	20
207615	Wdr37	16	0	16
99512	Wdr47	15	0	15
213056	Fam126b	13	0	13
217219	Fam171a2	12	1	13
76156	Fam131b	11	0	11
269233	Fam171a1	8	3	11
22388	Wdr1	11	0	11
218236	Fam120a	10	0	10
67878	Tmem33	10	0	10
67561	Wdr48	10	0	10
94047	Tmem121b	9	0	9
67433	Ccdc127	9	0	9
380768	Ccdc177	9	0	9
216049	Zfp365	9	0	9
207375	Fam120c	8	0	8
241520	Fam171b	7	1	8
216821	Tmem11	8	0	8
208151	Tmem132b	5	3	8
69981	Tmem30a	8	0	8
229227	4932438A13Rik	7	0	7
72722	Fam98a	7	0	7
232664	Ccdc136	7	0	7
108686	Ccdc88a	7	0	7
69551	2310022B05Rik	6	0	6
234797	6430548M08Rik	6	0	6
268709	Fam107a	6	0	6
72160	Tmem163	6	0	6
67564	Tmem35a	6	0	6
242297	Fam110b	5	0	5
109349	Fam163b	5	0	5
66271	Tmem126a	5	0	5
68796	Tmem214	5	0	5
76551	Ccdc6	5	0	5
215707	Ccdc92	5	0	5
223739	5031439G07Rik	4	0	4
70186	Fam162a	4	0	4
68215	Fam98b	4	0	4
381582	Tmem240	3	1	4
224807	Tmem63b	4	0	4
74868	Tmem65	4	0	4
67163	Ccdc47	4	0	4
68875	Tmcc2	4	0	4
69641	Wdr20	4	0	4
108654	Fam210a	3	0	3
98170	Tmem132a	3	0	3
66154	Tmem14c	3	0	3
69186	Tmem256	3	0	3
56786	Tmem9b	3	0	3
54638	Ccdc22	3	0	3
66658	Ccdc51	3	0	3
240514	Ccdc85b	3	0	3
30046	Zfp292	3	0	3
207425	Wdr11	3	0	3
73447	Wdr13	3	0	3
226757	Wdr26	3	0	3
71675	0610010F05Rik	2	0	2
69784	1500009L16Rik	2	0	2
75471	1700009N14Rik	2	0	2
69399	1700025G04Rik	2	0	2
69662	2310061I04Rik	2	0	2
668661	2410002F23Rik	2	0	2
72503	2610507B11Rik	2	0	2
76967	2700049A03Rik	2	0	2
72792	2810459M11Rik	2	0	2
243219	2900026A02Rik	2	0	2
84652	Fam126a	2	0	2
70363	Fam135b	2	0	2
329274	Fam163a	2	0	2
319604	Fam168a	2	0	2
58227	Fam184b	2	0	2
215015	Fam20b	2	0	2
69894	Fam241b	2	0	2
71900	Tmem106b	2	0	2
68539	Tmem109	2	0	2
74122	Tmem43	2	0	2
192216	Tmem47	2	0	2
234388	Ccdc124	2	0	2
78016	Ccdc150	2	0	2
320696	Ccdc158	2	0	2
320226	Ccdc171	2	0	2
73254	Ccdc18	2	0	2
213993	Ccdc186	2	0	2
215814	Ccdc28a	2	0	2
216613	Ccdc85a	2	0	2
668158	Ccdc85c	2	0	2
68339	Ccdc88c	2	0	2
57908	Zfp318	2	0	2
94187	Zfp423	2	0	2
235682	Zfp445	2	0	2
269639	Zfp512	2	0	2
243937	Zfp536	2	0	2
74682	Wdr35	2	0	2
218460	Wdr41	2	0	2
545085	Wdr70	2	0	2
192652	Wdr81	2	0	2
228356	1110051M20Rik	1	0	1
67080	1700019D03Rik	1	0	1
67157	2610301B20Rik	1	0	1
97820	4833439L19Rik	1	0	1
78809	4930562C15Rik	1	0	1
74477	4933427D14Rik	1	0	1
70591	5730455P16Rik	1	0	1
212448	9330159F19Rik	1	0	1
241128	Fam124b	1	0	1
78408	Fam131a	1	0	1
66488	Fam136a	1	0	1
74349	Fam160a2	1	0	1
67017	Fam210b	1	0	1
71532	Fam217b	1	0	1
106581	Fam234a	1	0	1
74525	Fam234b	1	0	1
27999	Fam3c	1	0	1
210998	Fam91a1	1	0	1
81907	Tmem108	1	0	1
68472	Tmem126b	1	0	1
56030	Tmem131	1	0	1
229473	Tmem131l	1	0	1
270893	Tmem132e	1	0	1
72759	Tmem135	1	0	1
70209	Tmem143	1	0	1
75712	Tmem14a	1	0	1
381199	Tmem151a	1	0	1
69094	Tmem160	1	0	1
434008	Tmem178b	1	0	1
407243	Tmem189	1	0	1
77220	Tmem200a	1	0	1
230917	Tmem201	1	0	1
381259	Tmem237	1	0	1
242474	Tmem245	1	0	1
71687	Tmem25	1	0	1
69038	Tmem258	1	0	1
244886	Tmem266	1	0	1
74166	Tmem38a	1	0	1
71817	Tmem50a	1	0	1
77975	Tmem50b	1	0	1
72098	Tmem68	1	0	1
72477	Tmem87b	1	0	1
320587	Tmem88b	1	0	1
71947	Tmem94	1	0	1
212392	Ccdc110	1	0	1
240261	Ccdc112	1	0	1
54648	Ccdc120	1	0	1
75973	Ccdc162	1	0	1
73936	Ccdc175	1	0	1
66264	Ccdc28b	1	0	1
73332	Ccdc30	1	0	1
51938	Ccdc39	1	0	1
320234	Ccdc66	1	0	1
211936	Ccdc73	1	0	1
78317	Ccdc88b	1	0	1
70829	Ccdc93	1	0	1
330401	Tmcc1	1	0	1
319880	Tmcc3	1	0	1
20402	Zfp106	1	0	1
22680	Zfp207	1	0	1
54367	Zfp326	1	0	1
29813	Zfp385a	1	0	1
233887	Zfp553	1	0	1
233410	Zfp592	1	0	1
269023	Zfp608	1	0	1
18139	Zfp638	1	0	1
71131	Zfp689	1	0	1
170753	Zfp704	1	0	1
241514	Zfp804a	1	0	1
81909	Zfpl1	1	0	1
72404	Wdr44	1	0	1
54636	Wdr45	1	0	1
66840	Wdr45b	1	0	1
140858	Wdr5	1	0	1
83669	Wdr6	1	0	1
66317	Wdr61	1	0	1
233064	Wdr62	1	0	1
70465	Wdr77	1	0	1
77305	Wdr82	1	0	1
101240	Wdr91	1	0	1
