# Supplementary material for: FAM81A is a postsynaptic protein that regulates the condensation of postsynaptic proteins via liquid–liquid phase separation
Source: PLoS Biol. 2024 Mar 7;22(3):e3002006. doi: 10.1371/journal.pbio.3002006 (PMC10919877; doi:10.1371/journal.pbio.3002006)
Supplement: S1 Data — (XLSX) [file pbio.3002006.s014.xlsx]

## Sheet: Fig1D
Number of proteins reported in indicated number of postsynaptic proteome datasets
Datasets	# Proteins		Datasets	# Proteins
32	1		1-5	3938
31	3		6-10	952
30	4		11-15	522
29	2		16-20	334
28	7		20<	123
27	5
26	5
25	13
24	6
23	18
22	17
21	42
20	45
19	52
18	67
17	87
16	83
15	93
14	100
13	88
12	109
11	132
10	155
9	155
8	172
7	200
6	270
5	279
4	359
3	531
2	920
1	1849

## Sheet: Fig1E
GO analysis of proteins in previously reported datasets of postsynaptic proteome
	Datasets	1-5	6-10	11-15	16-20	20<
GOTERM_CC_DIRECT	postsynaptic density	1.2	3.4	6.7	11.7	39
GOTERM_CC_DIRECT	neuronal cell body	3.9	6.3	9	12.6	22.8
GOTERM_CC_DIRECT	axon	2.4	4.6	8	11.7	17.1
GOTERM_CC_DIRECT	dendrite	3.6	6.4	7.5	12.9	20.3	%

## Sheet: Fig2A
Number of datasets that identified poorly characterized postsynaptic proteins
Gene ID	Gene Symbol	unbiased	candidate-based	total
76886	Fam81a	15	6	21
104082	Wdr7	20	0	20
207615	Wdr37	16	0	16
99512	Wdr47	15	0	15
213056	Fam126b	13	0	13
217219	Fam171a2	12	1	13
22388	Wdr1	11	0	11
76156	Fam131b	11	0	11
269233	Fam171a1	8	3	11
67561	Wdr48	10	0	10
67878	Tmem33	10	0	10
218236	Fam120a	10	0	10
67433	Ccdc127	9	0	9
94047	Tmem121b	9	0	9
216049	Zfp365	9	0	9
380768	Ccdc177	9	0	9
69981	Tmem30a	8	0	8
207375	Fam120c	8	0	8
208151	Tmem132b	5	3	8
216821	Tmem11	8	0	8
241520	Fam171b	7	1	8

## Sheet: Fig2D
Sequence similarity between human postsynaptic proteins and their orthologs
Gene	Protein	Species		Identity (%)	Similarity (%)
FAM81A	FAM81A	Mouse	NP_084060.1	93	4
		Zebrafish	XP_009300072.1	34	25
FAM81B	FAM81B	Mouse	NP_001357855.1	79	11
		Zebrafish	XP_009300072.1	37	24
GRIN1	GluN1	Mouse	XP_006497785.1	99	1
		Zebrafish	NP_001137603.1	88	5
GRIN2A	GluN2A	Mouse	NP_032196.2	95	3
		Zebrafish	XP_021329529.1	67	15
GRIN2B	GluN2B	Mouse	NP_001350679.1	98	1
		Zebrafish	NP_001121809.1	63	8
DLG1	SAP-97	Mouse	XP_006521824.1	94	2
		Zebrafish	XP_009295207.1	78	7
DLG2	PSD-93	Mouse	XP_006507830.1	95	1
		Zebrafish	XP_009303676.1	71	7
DLG3	SAP-102	Mouse	XP_006528186.1	97	1
		Zebrafish	XP_021328515.1	76	5
DLG4	PSD-95	Mouse	NP_001357604.1	95	0
		Zebrafish	NP_999893.1	74	10
DLGAP1	GKAP	Mouse	XP_006524231.1	92	2
		Zebrafish	NP_001189384.1	67	10
SHANK3	Shank3	Mouse	NP_067398.3	95	2
		Zebrafish	XP_017207498.1	61	10
CAMK2A	CaMKIIA	Mouse	XP_006525604.1	100	0
		Zebrafish	NP_001017741.2	92	3
CAMK2B	CaMKIIB	Mouse	XP_006514527.1	91	1
		Zebrafish	XP_021331894.1	73	5
SYNGAP1	SynGAP	Mouse	XP_006524298.1	96	1
		Zebrafish	NP_001313396.1	56	8
KARLN	Kalirin-7	Mouse	XP_011244253.1	98	1
		Zebrafish	XP_017213230.1	78	10

## Sheet: Fig2E
mRNA expression in human tissue
Symbol	adrenal	appendix	bone marrow	brain	colon	duodenum	endometrium	esophagus	fat	gall bladder	heart	kidney	liver	lung	lymph node	ovary	pancreas	placenta	prostate	salivary gland	skin	small intestine	spleen	stomach	testis	thyroid	urinary bladder
FAM81A	0.0365	0.59	0.0347	9.5	1.17	0.557	0.64	0.0876	0.0693	0.377	0.234	2.25	0.0337	0.166	1.31	0.0562	0.0746	0.0879	0.968	0.385	0.119	0.35	0.316	0.429	0.469	0.514	0.142
FAM81B	0.0449	0	0.063	0.0121	0.00104	0	0.346	0	0	0.0855	0.882	0.306	0	1.87	0.0048	0.0047	0.0106	0.00694	0.0226	0	0.0173	0	0.0091	0.011	28.9	0.48	0.00295	(RPKM)

## Sheet: Fig3F
Abundance of individual proteins in PSD fraction
Gene name	Average iBAQ PSD
Actg1	3.85671e+08
Mbp	2.32362e+08
Thy1	175060000
Gnao1	1.08857e+08
Camk2a	101432936
Tubb4b	76669374
Snap25	6.68215e+07
Cnp	6.00272e+07
Syn1	5.83863e+07
Tuba1b	55286568
Sptan1	4.8879e+07
Rac1	4.68569e+07
Vdac1	4.57596e+07
Basp1	4.00234e+07
Ina	36524800
Dlg4	3.63982e+07
Camk2b	36344420
Septin7	3.26314e+07
Gap43	3.11437e+07
Sptbn1	3.07066e+07
Tubb2a	30376011
Cntn1	3.02814e+07
Ckmt1	3.02681e+07
Gm49601	2.94577e+07
Gnb1	2.66821e+07
Hspa8	2.64673e+07
Actbl2	2.62832e+07
Aldoa	2.44126e+07
Gapdh	24077288
Mal2	2.40699e+07
Acta1	23569744
Calm3	2.34664e+07
Gja1	2.33259e+07
Nefl	2.2756e+07
Syn2	2.08686e+07
Septin11	2.00288e+07
Septin3	1.96295e+07
Atp6v0c	1.74727e+07
Nefm	1.6786e+07
Slc25a4	1.67445e+07
Negr1	1.67439e+07
Pura	1.62531e+07
Hk1	15701931
Homer1	1.55876e+07
Syngap1	15250152
Vamp2	1.49519e+07
Slc25a5	1.48047e+07
Syt1	1.44824e+07
Atp6v1a	1.44105e+07
Baiap2	1.41998e+07
Sptb	1.35951e+07
Ntm	1.35726e+07
Septin6	1.35329e+07
Glud1	13277260
Srcin1	1.32238e+07
Myl6	1.31734e+07
Vdac2	1.30993e+07
Atp5f1b	1.30853e+07
Spta1	1.23237e+07
Atp6v1g2	1.21757e+07
Myo5a	12108166
Atp6v1b2	1.19549e+07
Opcml	1.18017e+07
Septin8	1.16244e+07
Atp5f1a	1.11944e+07
Gnb2	1.1141e+07
Omg	1.1049e+07
Lsamp	1.05741e+07
Bsn	1.04703e+07
Myl12b	10199200
Ywhag	1.01301e+07
Ank1	9.68661e+06
Ndufa4	9.63893e+06
Slc4a1	9407521
Capza2	9.10231e+06
Atp6v0a1	8.96402e+06
Ap2m1	8.87048e+06
Gnaz	8.61748e+06
Tmod2	8.61193e+06
Mtatp8	8286600
Dlg2	8.21692e+06
Igsf8	8.2168e+06
Tubb3	8.0217e+06
Stx1b	8007204
Atp6v0d1	7.97215e+06
Kxd1	7861060
Sptbn2	7653147
Ank2	7.40228e+06
Eef1a2	7.37777e+06
Ywhaz	7.33352e+06
Slc25a22	6.98062e+06
Anks1b	6.93066e+06
Tubb5	6.92784e+06
Ap2b1	6.86564e+06
Rpl14	6.85402e+06
Acat1	6.74198e+06
Gnai1	6.67081e+06
Ckb	6.61406e+06
Atp1a3	6604370
Palm	6.57535e+06
Atp1b1	6.54115e+06
Immt	6.52853e+06
Tubb4a	6405395
Atp6v1e1	6.24023e+06
Cyb5b	6.22715e+06
Myh10	6.14004e+06
Rala	6.01034e+06
Uqcrc2	5.85787e+06
Slc1a3	5846304
Ap2s1	5819986
Ctnnb1	5.78098e+06
Purb	5.73149e+06
Mtco2	5.70554e+06
Rplp2	5.64653e+06
Epb41	5.64309e+06
Erc2	5510746
Gypc	5.45412e+06
Tpm3	5.33372e+06
Scai	5265320
Rpl35	5187000
Ywhae	5.09965e+06
Septin2	5.08554e+06
Rpl27	5.03787e+06
Rpl12	4.99307e+06
Cisd1	4.93349e+06
Ctnna2	4.85088e+06
Vdac3	4.84649e+06
Atp5me	4.84303e+06
Cnpy2	4754458
Shank3	4.72764e+06
Atp5po	4700461
Flot2	4.64233e+06
Tomm20	4.61833e+06
Ap2a1	4.5407e+06
Ncam1	4.52429e+06
Gnai2	4.51907e+06
Tuba4a	4.49723e+06
Stxbp1	4.46541e+06
Map6	4.46485e+06
Kctd12	4.44067e+06
Myadm	4.42019e+06
Enpp6	4.38248e+06
Cox4i1	4.33773e+06
Cox6c	4.28255e+06
Btbd17	4229784
Dmtn	4.19806e+06
Map1lc3a	4.19203e+06
Dnm1	4.17941e+06
Hadha	4.11159e+06
Rpl6	4.07674e+06
Slc25a3	4.07509e+06
Synpo	4.00499e+06
Chchd3	3.91198e+06
Rpl13	3815514
Capzb	3744472
Rpl10a	3.73717e+06
Tagln3	3721827
Gprin1	3.63097e+06
Flot1	3.62783e+06
Pclo	3.57645e+06
Rph3a	3.5749e+06
Mtch2	3.57477e+06
Tmod1	3.50343e+06
Actn1	3.50342e+06
Gria2	3.40825e+06
Ywhah	3.39409e+06
Dlg3	3364132
Phb2	3.35381e+06
Aqp1	3.31734e+06
Nfasc	3.30922e+06
Phb	3.30667e+06
Cltc	3.30117e+06
Vapa	3300581
Lin7a	3.29334e+06
Actb	3.28558e+06
Nsf	3.28467e+06
Rps18-ps6	3.28357e+06
Atp6v1h	3.27052e+06
Mog	3.26209e+06
Atp6v1g1	3.20713e+06
Slc25a12	3.20472e+06
Camk2d	3.19589e+06
Atp5pd	3.19053e+06
Cend1	3.18093e+06
Grin1	3.15842e+06
Gdap1	3.15636e+06
Rap1b	3.11482e+06
Prkaca	3.09728e+06
Ap2a2	3.06844e+06
Lrrc59	3.04239e+06
Grin2b	3.02471e+06
Epb41l3	3.02296e+06
Add1	3.00429e+06
Camk2g	2.98874e+06
Gnas	2.93578e+06
Rpl7	2.91882e+06
Gng3	2.89587e+06
Lrrc73	2.87091e+06
Mpp1	2.8708e+06
Nipsnap1	2861671
Rpl4	2.82289e+06
Rab35	2.80709e+06
Rpl18	2.79195e+06
Uqcrc1	2.78041e+06
Bicdl1	2.76591e+06
Gfap	2.76164e+06
Atad3	2.70753e+06
Syt7	2.70416e+06
Shisa7	2.6978e+06
Tppp	2.69215e+06
Dynll2	2.66873e+06
Slc25a11	2.65877e+06
Lrrc7	2.65421e+06
Septin5	2.61669e+06
Ckap4	2.59629e+06
Hras	2566700
Kras	2.55699e+06
Csnk2a1	2.55527e+06
Atp6v1d	2.55348e+06
Cd47	2.54448e+06
Cdh2	2.54374e+06
Cycs	2.53737e+06
Mapt	2.53141e+06
Lgi1	2.52356e+06
Olfm1	2512871
Map1lc3b	2.50515e+06
Eno1	2.48566e+06
Lynx1	2.47007e+06
Rpl27a	2.42377e+06
Hadhb	2.42221e+06
Shank2	2.421e+06
Ywhab	2.37733e+06
Rps13	2.37003e+06
Tnr	2.35568e+06
Rps14	2346010
Eef1a1	2.34447e+06
Ndufb4	2343900
Kctd16	2.33729e+06
Cox6a1	2.32143e+06
Shank1	2.2847e+06
Septin9	2.20661e+06
Coro1c	2.2025e+06
Pllp	2.20209e+06
Dbn1	2.1865e+06
Cs	2.18419e+06
Atp5mf	2.18087e+06
Rpl38	2178000
Plec	2.1766e+06
Rps11	2.16773e+06
Map6d1	2.1552e+06
Myh9	2.15363e+06
Ppp2r1a	2.1412e+06
Fau	2.14067e+06
Epb42	2.06346e+06
Gria3	2.04526e+06
Vapb	2.02386e+06
Syngr3	1.89185e+06
Rpl23a	1.86693e+06
Map1b	1.86611e+06
Rpl19	1.85549e+06
Gnaq	1.84758e+06
Mrps36	1.83336e+06
Rps27	1812770
Atp5f1d	1.80589e+06
Dlgap3	1.79721e+06
Ndufa8	1.78831e+06
Cyc1	1.78251e+06
Pdhb	1.78043e+06
Ppia	1.77661e+06
Stx1a	1.77636e+06
Pkp4	1.74529e+06
Rps20	1.74323e+06
Rhog	1.74266e+06
Kcnab2	1.74178e+06
Iqsec2	1.72995e+06
Rac3	1.7277e+06
Ndufa13	1713000
Ank3	1.70404e+06
Prkar2b	1.704e+06
Fyn	1.6881e+06
Gnal	1.67999e+06
H3f3a	1679662
Dlg1	1.6676e+06
Prkar1a	1.65875e+06
Lin7c	1645770
Tufm	1.63787e+06
Rpl21	1636435
Pdha1	1.62978e+06
Tomm22	1.62167e+06
Coro2b	1.61415e+06
Cfl1	1.60459e+06
Ywhaq	1594994
H4c1	1.58123e+06
Cntnap1	1574320
Dlgap1	1.56269e+06
Ndufa6	1.56252e+06
Akap5	1.55663e+06
Gnb5	1551837
Arpc4	1.54603e+06
Cox5a	1542450
Homer2	1.53873e+06
Cdh13	1.51612e+06
Iqsec1	1.50323e+06
Fam81a	1.49709e+06
Ndufb6	1489630
Rps16	1.48565e+06
Sfxn5	1.48521e+06
H2ac7	1484045
Cacna2d1	1.47563e+06
Tomm70	1.47406e+06
Ppp1ca	1.45952e+06
Ablim2	1.45942e+06
Auh	1.43957e+06
Hspa5	1.42825e+06
Abi1	1405725
Bcas1	1.40365e+06
Tpm1	1392220
Gprc5b	1.38841e+06
Uqcrb	1.38249e+06
Cacnb4	1380526
Atp2b2	1.38025e+06
Igsf21	1.36977e+06
Capza1	1.36854e+06
Rpl3	1.34054e+06
Mtdh	1.33869e+06
Rps19	1.33365e+06
Snd1	1.33161e+06
Dclk1	1.33071e+06
Rpl7a	1323852
Atp5pb	1.31814e+06
Ndufb1	1317200
L1cam	1.3161e+06
Clta	1.30934e+06
Gphn	1.30731e+06
Rpl8	1.30401e+06
Rpl24	1.29941e+06
Mpp2	1.29745e+06
Gng2	1297150
Hsd17b4	1.29214e+06
Dpysl2	1.29159e+06
Dnaja2	1.29e+06
Nipsnap2	1.27764e+06
Homer3	1.27346e+06
Rapgef4	1.24339e+06
Sfxn3	1.23992e+06
Ctnnd2	1.23865e+06
Snph	1.22739e+06
Add2	1.22701e+06
Atp6v1c1	1.21404e+06
Skp1	1.21281e+06
Gdap1l1	1.20518e+06
Ajm1	1.19123e+06
Chchd6	1.189e+06
Gna11	1.18435e+06
Nefh	1.1758e+06
Dld	1175722
Vim	1.16488e+06
Psd3	1.1595e+06
Caskin1	1.14889e+06
Tomm40	1.1432e+06
Pde2a	1.14319e+06
Aak1	1.14126e+06
Tubb6	1.14078e+06
Cacng8	1.13574e+06
Chmp4b	1134858
Ndufa10	1.13112e+06
Rab6b	1.12735e+06
Tmem240	1.12311e+06
Hsp90aa1	1.12081e+06
Cyfip2	1.11794e+06
Ppp1r9b	1116723
Cct2	1.11565e+06
Exog	1114325
Syn3	1.10858e+06
Ablim1	1.1058e+06
Atp6v1f	1.10378e+06
Septin4	1.10357e+06
Pgam1	1.09918e+06
Banf1	1.09759e+06
Ndufs1	1.09515e+06
Rab11fip2	1.09253e+06
Rpl34	1.08271e+06
Cntn2	1.07249e+06
Dlgap4	1.05668e+06
Actr1b	1.05497e+06
Cct3	1.05381e+06
Rpl11	1.05022e+06
Hepacam	1.04644e+06
Plp1	1.04542e+06
Iglon5	1.04248e+06
Gabbr2	1.04143e+06
Syt2	1.03778e+06
Traf3	1.03766e+06
Rplp0	1029463
Glul	1.02675e+06
Rims1	1.0235e+06
Glipr2	1.02198e+06
Rps10	1.01885e+06
Dlat	1.0175e+06
Pfkm	1.01704e+06
Map2	1.01577e+06
Hapln4	1.0118e+06
Samm50	1.00486e+06
Src	1.00257e+06
Sfmbt1	999207
Gpr158	990003
Ndufs3	988494
Myo6	987032
Dnaja1	986131
D430041D05Rik	982368
Wasf1	977659
Ildr2	974977
Fbxo41	972613
Idh3b	972427
Ndufs6	971887
Clasp2	967446
Hist1h2bp	965617
Arpc3	965168
Vamp1	962319
Map1a	959725
Ndufb2	954375
Kif2a	951608
Slc1a2	947139
Cct6a	943749
Cox5b	938913
Dlst	937498
Ndufa12	928807
Dlgap2	927890
Rps17	919863
Agap2	915614
Itpr1	909682
Hsd17b12	909546
Cox6b1	909267
Begain	905924
Ppp1cb	905670
Mlf2	901075
Abcd3	900528
Rpl5	900393
Hspa12a	897981
Ndufb5	897690
Rpl17	895880
Ndufa7	891790
Prkcg	890927
Fam163b	887823
Trappc3	886493
Rab11b	885160
D630045J12Rik	884715
Itm2c	882238
Cacng2	878064
Tubb2b	877117
Rpl22	876965
Rpl29	874263
Rps25	868583
Hapln1	866966
Ndufc2	866503
Prkacb	864259
Rpl31	863117
Dctn2	857929
Mark2	857465
Dnajb6	847917
Rps23	847466
Nptn	846688
Ap1b1	844548
Gabarapl2	842393
Atp5c1	835312
Rgs17	835059
Tcp1	829600
Prrt1	822248
Dynll1	819167
Rpl10	812529
Rplp1	811398
Prdx2	811100
Prkar2a	809920
Dnaja3	800868
Kcna2	795923
Mff	792911
GOLGA7B	788980
Ndufb8	788687
Rpn2	783102
Tuba1a	781522
Rpl36	779190
Etl4	778751
B630019K06Rik	777130
Rps28	775323
Rps29	775150
Grin2a	770697
Nckap1	769957
Rpl26	765733
Cct4	758004
Gng12	752540
Gpm6a	749697
Sptbn4	748673
Prkar1b	746472
Rab1a	744444
Ppp1r9a	738967
Cacna2d3	732737
Snap47	729927
Rpl9	725350
Rgs7	721963
Tmem121b	720557
Atp5mpl	716340
Vsnl1	714217
Actn2	713275
Tgoln1	705449
Stx7	705001
Adam23	696430
Erc1	695198
Ndufa9	693724
Ncam2	692442
Csnk1d	690945
Cit	682413
Eef1g	674679
Rps8	671303
Ist1	668265
Stx12	664470
Nrn1	663087
Tmem35a	661370
Cmtm4	659400
Ndufb10	656973
Lin7b	655033
Ndufb11	653070
Camkv	651442
Rgs7bp	648603
Prdx1	648180
Slc25a18	642850
Rpl13a	640437
Cct7	638227
Slc6a1	635314
Gabra1	634889
Ptprd	634659
Pycr2	628158
Ube2v1	627390
Ndufv1	626822
Gpc1	626355
Aldoc	624290
Adam22	623585
Rps26	623207
Ddost	621585
Atp2b1	614014
Rpn1	613379
Pakap	610348
Farsa	609380
Rab14	608623
Rmdn3	607329
Fam126b	606947
Ccny	605954
Arhgef2	601398
Agk	598746
Rpl23	596337
Ndufs2	595933
Slc4a4	594284
Ssbp1	588180
Ndufa2	587227
Ndufv2	587133
Sorbs2	586961
Anxa6	585430
Rps15a	580110
Rab11fip5	579418
Hba-a1	575845
Numbl	574101
Mmgt1	570687
Rab3a	570352
Cct5	570254
Ppib	568677
Grcc10	567840
Tbc1d10b	565816
Astn1	562825
Actr3	561165
Arc	559247
Arf1	557893
Pfkp	557746
Efr3b	556282
Mtch1	556172
Rps7	554982
Micos13	553515
Rbmx	550940
Actr2	540892
Rpl32	538757
Cd81	538267
Actr1a	537421
Hbb-b1	535332
Lypd1	535307
Mdh2	534823
Aifm1	534664
Ptprs	533232
Cdk18	530980
Elfn2	530970
Plppr4	530858
Rpl30	529089
Cltb	524256
Eps15l1	522129
Hspd1	514090
Myh14	513222
Add3	509571
Ndufa1	509326
Decr1	507877
Pdzd11	502680
Fkbp1a	502677
Capn5	501154
Rpl28	500517
Rps6	498950
Spats2	498107
Vti1a	493550
Lamtor1	493420
Shisa6	492584
Hdac11	490706
Wasf3	489917
Hs6st3	488820
Nlgn2	487910
Gabrg2	487518
Snap91	486279
Lgi3	485974
Inpp5a	485673
Alg2	485466
Rufy3	481624
Uqcrq	481003
Ppfia2	477121
Gria1	476411
Opa1	476369
Cldn11	476323
Ttc7b	473435
Letm1	472741
Prr7	467456
Hsp90ab1	461668
Mpc2	461651
Atad1	459412
Elmo2	459279
Ckap5	459162
Gabrb2	455679
Enah	454024
Zdhhc13	453561
Aifm3	451043
Cct8	450571
Rap1a	450560
Npm1	449963
Clu	449654
Vti1b	445304
Bdh1	445257
Marcks	444081
Napb	444004
Ccdc177	443570
Rgs20	441833
Opa3	441017
Kcnd2	440441
Sucla2	438582
Necap1	437782
Dync1h1	437706
Slc2a1	436968
Sh3gl2	435302
Ptprz1	430451
Erlin2	429423
Myl1	428803
Kcnip4	427543
Dnajc11	426032
Mtfr1l	421994
Rtcb	421124
Itm2b	420322
Ssr3	419690
Ddx5	419331
Sec22b	417687
Rps9	416760
Pcdh10	415919
Smim1	412040
Opalin	410169
Mink1	408182
Tpi1	406389
Emc2	406234
Cldn12	405312
Ppp1cc	404274
Mtarc2	399043
Fam131b	398243
Pycr3	397821
Fxyd1	395940
Cnksr2	392394
Bri3bp	388250
Pgk1	387676
Uchl1	387083
Jakmip2	386330
Gabbr1	386050
Suclg1	385254
Map2k1	384504
Ndufb7	383183
Csnk2a2	382780
Ca4	382055
Prmt8	381204
Stum	379684
Cpm	377089
Mark3	375651
Gjb6	372506
Atp1a1	370955
Atp1b2	369165
Wdr37	369075
Ppp2r5c	367426
Ndufb9	366743
Ccdc127	366195
Cdc42	362951
Rps27a	362285
Snap23	361903
Mag	361384
Ogdh	360543
Twf2	360472
Preb	359395
Gnai3	358606
Kctd8	357986
Fcgbp	357307
Kcnj10	355691
Sec61b	354726
Aldh3a2	352432
Prdx5	351593
Ankrd63	351580
Aqp4	349111
Rps3	348597
Vcan	348520
Ddx1	348331
Elmo1	348153
Erh	345224
Nrcam	343942
Ndufb3	343640
Pabpc1	338542
Rps24	337770
Grin2d	337740
Idh3a	337701
Fkbp1b	337402
Lrrtm1	336481
Hspa9	335685
Hnrnpk	334940
Ube2n	334200
Rras2	333591
Ktn1	332750
Sipa1l1	331859
Nsg2	330470
Cask	329776
Lrrc57	329320
Cyp46a1	328383
Arpc5l	328173
Abi2	327029
Emc8	325325
Bcan	323713
Ndufs5	323310
Gsk3b	323304
Cacnb3	322411
Tsc22d4	320803
Abhd12	320521
Prph	320475
Sh3bgrl2	317654
Palm2	314724
C1qbp	314500
Twf1	314423
Clip2	313848
Vamp4	313805
Lzts3	309428
Tmem30a	309309
Yes1	308760
Stom	308350
Xkr4	307085
Hacd3	307027
Crtac1	306873
Eef1d	305663
Uqcrfs1	305500
Lmtk3	304270
Slc12a5	303458
Dmxl2	303270
Mtx2	303150
Nrxn1	303092
Gpd2	301981
Ybx1	300337
Fech	300004
Mgst3	297492
Fxr2	297404
Arf6	297205
Rhoa	296893
Gsn	296840
Idh3g	296390
Ndufv3	296270
Ccsap	295821
Olfm2	295746
Rpl18a	295660
Atp1a2	294177
Syt3	293486
Rap2b	290847
Tfam	289617
Sst	289094
Phactr1	288844
Exoc7	288693
Vps45	287690
Pacs1	287380
Pcbp2	286162
Macf1	284481
Nrxn3	283531
Grm3	283035
Daam1	281831
Hsd17b10	281300
Syt11	281103
Ssr4	279753
Slc27a4	279548
Myo1d	279197
Atp5md	279118
Farp1	278425
Pi4ka	278191
Atp2a2	278097
Cox7a2l	276803
Slc12a2	276068
Pacsin3	274926
Pag1	274481
Ddx3x	273016
Sccpdh	272774
Scn2b	272463
Emc1	272457
Kalrn	272457
Acsl3	272425
Ak1	271118
Rps5	270520
Rps3a	270255
Mcu	269662
Rps4x	269458
Farsb	269441
Epb41l1	269172
Mpp3	269010
Rpf2	268943
Gpi	267981
Stoml2	265555
Cntfr	265149
Rogdi	264776
Fbxo2	264326
Ncan	262767
Mprip	261453
Arfgap1	261215
Myo18a	258451
Coro1b	257855
Lyn	257572
Unc13a	257437
Sgip1	256914
Mogs	256373
Pgrmc1	253623
Jup	252795
Slc25a46	252217
Glrx3	250962
Cacna2d2	250380
Efr3a	249321
Tmco1	248926
Myo1b	248911
Rimbp2	248055
Exoc3	246322
Arhgap32	246135
Dpp6	245900
Timm8b	245140
Hnrnpa3	244705
Tjp1	244469
Sorbs1	244344
Mras	243430
Itsn1	239443
Adgrl3	236877
Slc3a2	236192
Ctnnd1	235445
Ndufa5	235260
Coro2a	234963
Reep2	234935
Rps15	234557
Gprin3	234357
Chrm1	233529
Cadm2	232887
Cacna1a	232739
Pgam5	232642
Prdx4	231757
Prickle2	230367
Hpca	229587
Ppp2ca	229405
Nln	229338
Rpl37a	229230
Eif4a2	228481
Napg	227990
Arpc1a	227872
Cacng3	227355
Fxyd7	227253
Dnm1l	226814
Emc6	226811
Ndufs4	225388
Pacsin1	224682
Rps27l	224403
Wdr7	224150
Slc25a1	224148
Rab8b	224005
Dnajb11	223812
Gabarapl1	223265
Git1	222597
Gng7	221500
Rnaseh2b	221057
Ppp3ca	220931
Sdc3	220779
Rab5c	220139
Gna13	219242
Iqsec3	218684
Rhob	218368
Grid2	218234
Agap3	217494
Soga3	217403
Gk	217354
Ndufs7	217177
Wdr48	216730
Pkm	216579
mt-Co3	216440
Taok2	216426
Ablim3	216110
Elavl2	214791
Cnrip1	211333
Dzank1	211264
Tmem258	210620
Spire1	209398
Atp2b3	209300
Pcmt1	209233
Cacnb1	209126
Timm9	208724
Agpat5	208475
Tanc2	208323
Sirpa	206998
Gas7	206643
Ajap1	205830
Ndel1	205579
Emc7	205460
Elfn1	205328
Pak5	205171
Tspan2	204949
Rtn4	204892
Tmem232	204750
Ddrgk1	203987
Triqk	202505
Rab10	202061
Plekha5	201909
Dhrs7b	201862
Eva1a	201470
Mthfd1	201044
Tom1l2	201038
Hddc3	200740
Nono	200185
Csnk1e	199822
Msn	199451
Csnk1g3	199391
Lrrc8a	198867
Dcakd	197372
Cox7a2	195970
Pfn2	195916
Rp2	195351
Brk1	195257
Nt5e	195080
Ahcyl1	194918
Cdh10	194792
Epb41l2	194352
Tecr	194338
Bsg	194248
Rtn1	193736
Vamp3	193003
Rab5a	192687
Synj2bp	192261
Hnrnpm	190949
Kcna1	190762
Fmnl2	190671
Syt5	190370
Sv2a	190325
Slc27a1	190231
Fxyd6	189165
Tmem163	188694
Maob	188527
Dgkb	188126
Emc4	188063
Dhrs4	187636
Tmem11	187426
Ccdc47	187426
Coro1a	187167
Cspg5	186688
Rab3d	186670
Cntnap2	186214
Specc1	185973
Dync1li1	185829
Impa1	184506
Diras2	184475
Adgrl1	184198
Prrt2	183958
Plpp3	183706
Surf2	182970
Pdhx	182957
Myl6b	182917
Mif	182667
Plcb4	182375
Purg	182095
Ube2v2	182090
Atp6ap1	180697
Atp8a1	180304
Adam11	180264
Gjc2	180228
Lasp1	178959
Prnp	178858
Znf365	178706
Sfpq	178701
Khdrbs1	177800
Grm7	177221
Cdc42ep4	176913
Gria4	175872
Epdr1	175597
Rab7a	174955
Prkcb	174897
Ptrh2	174610
RTRAF	174150
Gdi1	174003
Gpx1	173874
Arhgap26	173744
Mrps21	173490
Kcnq2	172071
Cd82	171930
Pde4b	171705
Arpc5	170440
Rab2a	169688
Cadm4	169597
Gm20390	169561
Dnajc19	169464
Pld3	169458
Adcy5	169180
Spcs1	168580
Efhd2	168231
Hmga1	167853
Pebp1	167500
Nsg1	167077
Asphd2	166177
Stx8	166134
Ppp1r16b	165462
Mtnd4	165421
Ralb	164740
Clasp1	164555
Atp2b4	164457
Cyth2	164351
Maoa	163599
Fmn2	163548
Sema7a	163322
Cttn	162964
Ly6h	162959
Vgf	162883
Ahcy	162220
Prxl2a	161696
Tnik	161363
Rab39a	160950
Srsf3	159170
Cadm3	159091
Grk6	158739
Tmem9b	158335
Mobp	157938
Vcp	157793
Cdc42se1	157610
Zdhhc5	157502
Cbln1	157489
Dctn1	156724
Syncrip	155524
Syp	155463
Nlgn3	155186
Krt76	154525
Syngr1	154367
Nptx1	153783
Stx6	152411
Grm2	152318
C2cd4c	152101
Gabrb3	151283
Tamalin	149872
Pam16	149144
Zc2hc1a	149060
Timm13	149025
Ogdhl	149025
G3bp2	148941
Dst	148805
Pcdhgc5	148409
Cpt1a	148342
Pomgnt2	148040
Ndrg2	147769
Got2	147052
Chmp6	146616
Prkcsh	146404
Rab1b	145572
Afg3l2	145509
Cpne5	145342
Chrm4	145180
Adgrb1	144858
Mrpl12	143660
Dao	143623
Aco2	142646
Crip2	142329
Tamm41	142086
Pip4k2b	141835
Bckdk	141608
Kif5c	141036
Brinp1	140812
Higd1a	140523
Lancl2	139685
Stub1	139205
Wdr20	138927
Map4	138893
Dnajb14	138753
Slc17a7	138145
Ppp2r5e	137165
Grk2	137104
Stx16	137062
Nap1l1	136837
Tmem109	136722
Nap1l4	135965
Gfra2	135129
Dgke	134670
Faim2	134562
Timm10	134448
Fam241b	134378
Psd	133888
Sdcbp	133497
Armc1	133490
Cdk5	132595
Chmp1a	132167
Atp5mg	131734
Mettl3	131430
Dnajc5	131274
Mpp6	130944
Cdkl5	130301
Cfl2	129982
Tmsb4x	129809
Sh3kbp1	129158
Pea15	129030
Frrs1l	128943
Pfkl	128866
Clmn	127925
Fkbp8	127920
Fmr1	127905
Kcnj4	125958
Pcsk1n	125581
Hnrnph1	125215
Tusc3	125153
Map7d1	124573
Fam107a	124478
Mark1	124458
Psma5	124033
Vps28	123958
Tjp2	123833
Ryr2	123822
Cap1	123728
C1qb	123358
Scn1b	123297
Mob4	122640
Hbb-b2	122110
Tom1	122002
Tmed10	121443
Dagla	121434
Lamtor5	121242
Dusp3	121036
Plekha6	120686
Amph	120599
Ppt1	120222
Gls	120183
Fam162a	119976
Epha4	119114
Slc25a42	119080
Scamp1	118876
Bin1	118774
Cdc42bpb	118727
Fxr1	118511
Cdv3	118488
Slc43a1	118453
P2yr13	118268
Slc6a11	118158
Alyref	117778
Ppfia3	117741
Prmt1	117606
Arhgef33	116358
Lmo7	116197
Slc9a3r2	115800
Cyb561d2	115120
Abca8a	114796
Uqcr10	114765
Mrrf	114572
Mcat	114550
Slc25a13	113752
Echs1	113516
Synj1	113404
Ncl	113303
Ncln	113205
Fam171a2	113124
F3	112755
Napa	112017
Arl8b	111334
Rftn1	111076
Sparc	111064
Acsl6	111037
Ppfia4	110977
Gipc1	110697
Mdh1	110346
Glrb	110227
Galc	109156
Surf4	109130
Rab5b	108348
Exoc5	108152
Araf	107959
Clcn6	107731
Ralgapb	107530
Mtx3	107100
B3gat3	107013
Chp1	106980
Rbfox3	106914
Tbl2	106696
Rnf11	106104
Itsn2	106073
Acot8	105685
Stxbp6	105451
Arhgap21	105447
Praf2	105400
Hnrnpa1	105378
Vamp7	105017
Timm22	104960
Rcn2	104754
Mcrip1	104730
Gnb4	103509
Arl8a	103074
Hint1	102735
Atat1	102599
Exoc1	102206
Emd	102016
Mfge8	101937
Arhgap39	101927
Rab15	101763
Ccdc136	101641
Timm8a1	100900
Mark4	100789
Prkg2	100693
Actn4	100651
Xpo6	100560
Bag5	100324
Mocs2	100210
Lpgat1	99890.3
Exoc4	99855
Afdn	99715
Shmt2	99341.3
Hnrnpd	99249.7
Aimp1	99244.3
Phgdh	98733.5
Csnk1a1	98623.3
Ccz1	98526
Rgs8	98434.7
Insyn2a	98381.3
Pip4p2	97823.7
Serbp1	97647.4
Srprb	97438
Olfm3	97104.8
Cyb5a	97081
Lzts1	96561
Svip	96511.7
Gatd3a	96317.7
Evl	96175.6
Dctn5	96081.7
Timm50	96067.7
Cirbp	95876.3
Myl4	95431.3
Plgrkt	95411
Exoc2	95351.3
Dync1i1	95175.6
Exoc6b	94983.4
Sgpl1	94949
Scamp5	94824
Stmn3	94754.5
Smim20	94659
Vamp5	94339.5
Akap7	94228
Camsap3	94151
Apoo	94102
Rab21	93855
Slc2a3	93788.6
Mzt2	93684.7
Nme3	93291.3
Snx3	93177
Vps33a	93104
Abhd16a	93096.3
Arhgdia	92869.7
Eno2	92673
Selenok	92609
Arxes2	92535
Sco2	92472
Psmb6	92231.5
Hkdc1	92135
Rhot1	91840
Efna3	91205
Mrps23	90564
Pum1	90040
Mapre3	89906.7
Dnm3	89878.8
Gpx4	89689
Celf2	89507.7
Apoe	89392.3
Pex14	89228
Acaa2	88962.8
Sbf1	88684.5
Lgi2	88675.8
Fam110b	88559
Mapre2	88016.5
Tpd52l2	88007.7
2410002F23Rik	87961.4
Ppp3r1	87901
Atp5pf	87874
Tsg101	87851.2
Ddx27	87848.5
Mpc1	87811
Elmod1	87760.3
Ociad2	87692.3
Trim3	87519.8
Lmtk2	87494.3
Cops8	87464.7
Grm4	87459.8
Csrp1	87350.7
Taok1	87087
Tbc1d24	86779
Ppif	85905
Hsbp1	85556
Gcdh	85462
Agap1	85456.4
Lactb	85336.5
Rab3c	85305
Trim46	85103.8
Dnajb1	84807.9
Gucy1b1	84781.5
Vps35	84329.1
Elavl4	84173.5
Cacna1b	84150.9
Raph1	83946.2
Rps2	83884.7
Abcd2	83787.1
Qki	83767.3
Sfxn1	83762.3
Rasgrf2	83655.9
Pcbp1	83368.6
Sphkap	83360.1
Eps8	83268.4
Cacna1e	83258.5
Crmp1	83126.6
Kcnab1	82998
Htra1	82981.1
Rpl22l1	82956
Tdrkh	82815.4
Coa3	82651.7
Tmem132b	82597.2
Grm5	82502.1
Rbx1	82118
Epn2	82110.7
Armc10	82060
Ilvbl	81998.7
Gpm6b	81993.8
Prr36	81784.6
Dock9	81484.5
Plekhb1	81451
Spcs2	81439.3
Fam168a	81056.6
Ehd3	81040
Ociad1	80924
Dnajb2	80870.5
Abcb8	80852.9
Ddx6	80801
Abhd6	80753.3
Sdf2	80484
Cntn4	80296
Mlip	79831.7
Dctn4	79791.2
Ndufs8	79653.3
Adgra1	79642.1
C1qtnf4	79399
Bcap29	79290
Ralbp1	79116.4
Cmc4	78285
Tmem175	78161
Dctn3	77843.7
Dync1li2	77672.5
Pdia3	77599.2
Opn1sw	77479
Numb	77347.8
Hpcal1	77210
Myo1c	76601.1
Ndufa11	76461
Mccc2	76374
Golga7	76336.5
Ttc9c	76333.3
Ntng2	76246
Dclk2	76220.9
Prxl2b	75894
Rapgef2	75776.8
Ctnna1	75768.8
Smap1	75679.7
Tpm3-rs7	75599.9
Mgst1	75563
Snx12	75535
Adgrb2	75522
Cst3	75502
Icam5	75144.2
Cmas	75006
Rims2	74884.6
Itfg1	74698.3
Uba1	74655.2
Trp53i11	74480.1
Anxa2	74337.9
Ntng1	74326.5
Ubl3	74164.3
Hacd2	74070.6
Dpp10	74031
Mdga2	73975.3
Picalm	73859.5
Cpne6	73727.7
C2cd2l	73726
Crad	73466
Vps29	73361
Acad11	73352.8
Ndrg4	73300.7
Chmp2a	73242
Xkr6	73064.9
Shisa9	72987.7
Ap3m2	72952.5
Nat14	72891
Wdr47	72850.8
Qdpr	72730.3
Ndufaf4	72711.8
Pex11b	72352.3
Caprin1	72159.3
Lrrtm4	72142.6
Aldh9a1	72081
Dynlt3	71956
Rtn3	71786.1
Trio	71130.9
Gpr162	70927.9
Mlc1	70872.5
Cpeb4	70668.9
Vta1	70550.7
Pip5k1c	70543.3
Arvcf	70320.1
Sars1	70118.1
Mtx1	69978.2
Eif3d	69911
Gabra2	69886.1
Psmc6	69662.6
Ppp1r12a	69582.1
Bcl2l13	69458.3
Cisd3	69286.5
Ampd2	69126.4
Adcy1	69024.5
Scn2a	68751.8
Rpl15	68678.7
Nceh1	68484.8
Lsm12	68336.5
S1pr1	68331
Mccc1	67807.5
Ncs1	67552.3
Psma3	67357.7
Trim2	67319.4
Dock4	67284.6
Arfgap2	67150.3
Chmp2b	67072.5
Lancl1	66732.3
Lamtor3	66617.5
Stxbp5l	66582.7
Rps12	66410
Pmch	66395
Acbd5	66360.5
Fth1	66339
Rnf115	66254
Sacm1l	66154.8
Impact	66125
Timm17b	66063
Sec11c	65958.3
Dmwd	65870.2
Snca	65755.5
Chpt1	65732
Arhgap23	65478.3
Lrrtm2	65357.6
Slc8a2	65213.3
Vps25	65158
Gpsm3	65151
Fis1	65067
Hnrnpa2b1	64665.7
Rab12	64622.5
Strn	64532.9
Rgs19	64523.5
Atcay	64479.6
Ppp6c	64474.5
Emc10	64455
Rdx	64444.9
Pafah1b2	64377.5
Sar1a	64149
C1qc	64061
Psmb3	63933
Otub1	63917.9
Pdia6	63822.7
Nhsl2	63735.6
Trpv2	63689.8
Phf24	63638
Upf1	63555.9
Nkx1-1	63359.5
Cpne2	63294.6
Vps26b	63258.3
Wasl	63222
Vmn1r42	62884.3
Hspa2	62837.6
Adgrb3	62781.6
Eepd1	62771
Dnajb12	62535.9
Eml5	62230
Psmb4	62225
Fam98b	62193.4
Dpm1	62097
Reep5	62002.5
Cntn6	61931.4
Ptpra	61654
Syne1	61556.2
Hexb	61390.9
Mapk1	61361.1
Vps4a	61020.3
Plcb1	60891.8
Anxa5	60717.7
Flrt2	60600
Ccdc92	60314.3
Arhgef7	60286
Pa2g4	60217.6
Ap3s1	60139
Eloc	60133.7
Sgsh	60119
Psmd7	59899.3
Strn4	59803.8
Nkiras1	59739
Vasp	59734
Agfg1	59431.3
Endod1	59262.2
Brsk1	59233.8
Dstn	58879
Cc2d1a	58850.1
Trappc5	58504.5
Atp5f1e	58387
Rasal2	58275.8
Fam98a	58151.6
Vps16	58109.8
Dok5	58056
Cacnb2	57943.9
Iap	57788.1
Mvb12b	57627.7
Plppr3	57535.6
Dync1i2	57530.3
Comtd1	57430
Calcoco1	57197.6
Pdcd10	57151.6
Limd2	57103
Tpp1	56877.5
Sh3glb2	56389.1
Cdc42se2	56381
Rap1gds1	56379.5
Map2k4	56110.5
Matr3	55872.5
Cetn2	55791.5
Ykt6	55557.7
Dbi	55517
Emc3	55419.5
Snx27	55376.3
Kazn	55153.6
Fcer1g	55104
Frs3	55034.2
Gng13	55022.5
App	54951
Tmem33	54901
Mmut	54675.4
Rasa3	54640.6
Dynlrb1	54516
Rcbtb1	54330
Ezr	53933.7
Cplx1	53894
Jph3	53866.8
Pym1	53690
Tardbp	53315.7
Ldhb	53166.1
Prkra	53038.7
Fam171b	52983.5
Pafah1b1	52958.5
Dab2ip	52957.7
Mrpl23	52821
Tmem14c	52784
Nebl	52546.8
Ugt8	52397.1
Cracdl	52339.4
Erp44	52326.8
Rbm14	52325
Apc	51986.7
Rab22a	51959.3
Psmd6	51687.5
Vat1	51676.1
Rab8a	51654.7
Lrrc75a	51615.7
Usp30	51573.7
Slc25a10	51400.6
Chmp1b2	51376
Raf1	51294
Klc2	51167.2
Neto1	51109
Vps37c	51092.5
Dbt	51044
Stxbp5	50967.7
Ccdc85a	50864.9
Limch1	50824.6
Hsp90b1	50782.7
Ppp2r2c	50777.6
Dnajc18	50753
Fundc2	50694.6
Nf1	50678.2
Zc3h14	50657.7
Prdx3	50498
Patl2	50250.3
Ndufa3	50225
Map7d2	50178.9
Hcn1	50064
Igsf9b	49893.8
Frmpd3	49663.2
Gng4	49589
Psmb1	49558.3
Cttnbp2	49520.8
Inpp4a	49509.3
Mlycd	49433.7
Glra1	49411.5
Etfa	49218
Acot9	49207.7
Vangl2	49181.9
Mlec	49097.8
Sstr3	49088
Actr3b	49066.3
Cyp11b2	49057
Rab6a	49026.4
Edil3	48948.3
Flrt3	48895.5
Gosr1	48875.7
Itpka	48747.3
Bag2	48730
Acly	48582.5
Sdc4	48535.5
Bet1	48503
Grik2	48497
Ptdss1	48483.5
Mrps28	48420.3
Dnajc6	48416.1
Ppl	48410.7
Cdh11	48252.9
Cdk17	48242.7
Lrrc4c	48234.5
Lmna	48209
Daam2	48195.6
Tmem126a	48051.7
Pak1	47987.6
Spred2	47979
Cdipt	47894.7
Ccdc28a	47892.3
Slitrk4	47791.8
Pip4k2a	47771.6
Exoc8	47763.5
Gkap1	47676.5
Rrbp1	47618
Nxt1	47577.7
Sirt2	47576.2
Mrpl22	47511.5
Ptpmt1	47368.3
Cdh8	47365
Tubg2	47267.9
Mrpl11	47239
Trerf1	47161.7
Kcnc3	46953.1
Mdga1	46911
Ncdn	46887.5
Dnajb4	46867.2
Eif2s3x	46839.3
Bcl2l1	46753.5
Psma7	46464.7
Tapt1	46401
Adcy2	46360
Tmod3	46308.4
Kcnc1	46300
Cybrd1	46232.6
Lamtor2	46173
Gabrb1	46098
Pdxk	45761.8
Serpine2	45754.5
Dusp15	45716.1
Elob	45707
Rheb	45687.7
Ak4	45633.1
Cdh4	45608.2
Ndufaf3	45606.9
Ap1s1	45443
Cyb5r3	45339
Dact3	45186.7
Mrpl43	44728
Rtn4r	44573
Cenpf	44523
Hspa12b	44379.8
Ddah1	44291.3
Cd36	44291
Ran	44228.4
Rab13	44105.7
Neo1	44093.1
Spred1	43877.3
Tomm5	43706
Tmem132a	43683.3
Lsp1	43642.4
Hnrnpl	43617
Nkain1	43567
Yme1l1	43541.1
Tmpo	43461.2
Anxa11	43458
Alpl	43450.3
Vps39	43418.7
Tnpo3	43334
Ankrd46	43218
Atp9a	43046.1
Pdk3	42879.5
Grm1	42719.3
Slc4a10	42685.4
Gad2	42670.7
Mtmr2	42629.1
Psma2	42616.7
Cox14	42310.5
Csnk1g2	42258.7
Chchd2	42026.5
Panx2	42000.3
Rell2	41924
Tmem47	41878.5
Tnc	41816.9
Ptbp2	41754.8
Rmc1	41537.8
Aldh3b1	41482.4
Cpeb3	41259.8
Pdpk1	41214.7
Ubqln2	41201.5
Tmed4	41122.5
Tenm2	41078.7
Dock3	41039.5
Cyfip1	41027.9
Nlk	40977.5
Vps9d1	40957.2
Pgap1	40608.6
Calr	40550.4
Mtnd1	40545.3
Car10	40519.3
Spata2l	40458.4
Ppme1	40347.2
Ribc1	40244.8
Commd10	40231
S100b	40101
Acaa1a	40092.4
Mtss2	40081.4
Amot	40036.2
Arhgap44	39957.3
Kars1	39905
Wipf2	39897.7
Ap1g1	39890.5
Eif4b	39775
Cpsf6	39727.7
Prss3	39602.5
Gatd1	39536.5
Gps1	39513.3
Csnk2b	39462.7
Stmn2	39432.5
Them6	39412.3
Kpnb1	39345.1
Bax	39218
Hcn2	39143.1
Mapre1	39093.9
Acox1	39040.5
Atp6ap2	39021.7
Snapin	38915
Psmc5	38811.3
Pex3	38792
Cdc42bpa	38687.7
Slc35f1	38680
Dad1	38580
Eci2	38571.7
Vps11	38459.3
Uqcc2	38413
Hnrnpu	38393.4
Usp46	38315.2
Cplx2	38313
Glod4	38302.6
Slc16a10	38259
Mtmr1	38135
Cryab	38060
Cck	38025
Rab18	37973.8
Gad1	37906.8
Pfdn4	37815
Tmeff2	37760.7
Mecr	37661.7
Ptprg	37655.7
Cep170	37586.7
Unc50	37576
Aldh6a1	37482.7
Lhfpl3	37346
Ap3b2	37288.4
Magi2	37267.8
Actr10	37189.9
Myo1f	37048.8
Lrrc8c	37032.4
Clint1	37003.7
Pnkd	36955.3
Astn2	36826.2
Prpsap2	36708.7
Ermn	36577.6
Vamp8	36562
Cyld	36537.3
Qrfpr	36510
Wasf2	36496
Mrpl50	36475
Cdk5r1	36329.7
Hnrnpc	36320.7
Psmd11	36155.2
Hspe1	36147
Btbd7	36097
Trpm3	36082.8
Samd10	36062.5
Aplp2	35921.9
Stk36	35919.9
St13	35827.3
Wfs1	35789.1
Dnajb5	35661.3
Slc25a27	35594.5
Rundc3a	35555.7
Plpp6	35513.7
Pfdn2	35405
Sorbs3	35324.4
Zdhhc8	35281.5
Luzp2	35214.2
Rhobtb2	35180
Tlnrd1	35143.3
Eef2	35116.6
Gpc4	35037.9
Trappc6b	35009.7
Tmx3	35008
Hpcal4	34695.3
Myef2	34629.4
Cpe	34487.6
Rasgrf1	34422.6
Mical3	34355.5
Fkbp2	34340.5
Rabif	34340
Serinc1	34326
Atxn2	34310.4
Tenm4	34170.4
Tpgs1	34162.2
Sorcs2	34017.1
Tpd52l1	34006.3
Reep1	33990.7
Msi2	33944
Fh	33893.4
Psmb2	33759
Yars1	33701.6
Lsm11	33528.3
Stip1	33455.9
Arpc2	33418.7
Slc1a6	33358.3
Uchl5	33302
Gm6377	33163.1
Ilf2	33135.6
Rims4	32933.5
Mtfp1	32587.5
Scfd1	32516.6
Amer2	32485.3
Acot13	32457
Stt3b	32432.1
Hspa1a	32381.3
Fut8	32337.5
Rab27b	32255.2
Ppp2r5b	32246.8
Stk24	32089.8
Mtpn	32015.3
Rab9b	31930
Ahnak2	31775
Trim9	31668.2
Psmc4	31647.7
Phldb1	31646.6
Gba	31525.2
Fscn1	31484.5
Pin1	31434.4
Mmaa	31413.9
Fibp	31399.5
Dcun1d3	31393.9
Acad9	31378.3
Prps1	31362.6
Hsdl2	31355.7
Tpd52	31351.9
Derpc	31285.7
Dip2b	31162.3
Atp6v1e2	30991
Clcn2	30988.2
Ahsa1	30952.3
Usp5	30917.7
St6galnac1	30906.7
Eif2s1	30880.4
Rabac1	30877
Btbd11	30842.4
Prps1l1	30804
Hspa4l	30688.1
Canx	30671.8
Bcr	30640
Pianp	30612.5
Syndig1	30517
Letmd1	30480.8
Sv2b	30375.3
Srpk2	30212.4
Pex5l	30208
Dhx30	30202.1
Gsg1l	30198
Pla2g4e	30177
Rpsa	30162
Nova1	30138.7
Slc17a6	30044
Tmeff1	30043.5
Utrn	30021.6
Tmem256	30004
Nipsnap3b	29979
Ccm2	29929.3
Nicn1	29813
Lyrm4	29772
Nudt21	29701.8
Timm10b	29652
Rdh14	29443.3
Trim68	29268.9
Glrx2	29229
Cand1	29189.5
Dner	29181.2
Arhgef9	29130.5
Brsk2	29063.6
Ruvbl2	28924.3
Coro6	28861.7
Hip1r	28836.3
Luzp1	28835.4
Gltp	28782.7
Gstm1	28767.9
Bcap31	28751.2
Hmox2	28706.7
Psmc1	28704.5
Idh2	28676.3
Bag3	28647
Agpat1	28604.7
Sncb	28531.5
Pcbp3	28509.7
Pex5	28426.4
2310061I04Rik	28380
Phlda3	28331
Gsta4	28323
FAM120A	28281.1
Phf19	28251
Tmx2	28242.4
Adra2a	28160
Gstp1	28056.6
Cmpk1	27947.5
Steap3	27941.6
Spast	27894.6
Eif6	27840.5
Nt5c	27790
Slc35e1	27773
Tmem59	27739
Rap1gap	27732
Znf366	27677.5
Edf1	27620
Cops3	27559.6
Wwox	27527.7
Natd1	27504
Rap2a	27485
Slc25a23	27426.9
Mrpl40	27392
Timm21	27370.5
Cdk5r2	27331.5
Lonp2	27258.1
Cyth1	27222
Il1rapl1	27173.8
Rgs9	27163.7
Mapk3	27113.2
Arhgef15	27009.6
Jcad	26978.5
Klc1	26930
Slc25a36	26797
Arfgap3	26753.2
Mest	26744
Grip2	26711.8
Guk1	26681
Myh11	26390.5
Plekha7	26340.9
Ccdc88a	26310.3
Hcn4	26262.1
Lpcat4	26184
Dpysl5	26123.8
Kcnd3	26114.4
Hint3	26041
Spg7	25979.8
Ppp2r2a	25883.8
Ap1s2	25868.7
Pex12	25833.5
Hap1	25754.7
Dbnl	25618.9
Ap1m1	25543.8
Dnajc13	25496.2
Prkce	25487.7
Fgf1	25459.6
Jph4	25448.2
Trappc9	25423.3
Park7	25303
[truncated: 1,316 more rows]

## Sheet: Fig3G
Abundance of individual proteins in synaptosome fraction
Gene name	Average iBAQ
Atp1a3	1.90265e+08
Snap25	1.73545e+08
Atp1b1	167567300
Actg1	135847153
Mbp	1.34009e+08
Thy1	1.32608e+08
Gnao1	1.31279e+08
Vamp2	1.17564e+08
Atp5f1b	1.13475e+08
Atp5f1a	85558156
Gnb1	8.47932e+07
Tubb4b	79107519
Gapdh	7.68913e+07
Cycs	7.6439e+07
Tuba1b	6.8889e+07
Stxbp1	63550721
Aldoa	6.20994e+07
Stx1b	61680806
Mtco2	5.83e+07
Cox6c	53039442
Atp5po	5.24498e+07
Rac1	52404352
Atp5me	4.9586e+07
Atp5mf	48810381
Cox4i1	4.76382e+07
Basp1	4.66003e+07
Gpm6a	4.52378e+07
Atp5pd	4.37576e+07
Vdac1	4.15203e+07
Slc25a4	4.09122e+07
Slc1a2	3.96104e+07
Atp5f1d	39080329
Mdh2	3.74404e+07
Cnp	3.72013e+07
Calm3	3.64899e+07
Ckmt1	3.29814e+07
Atp6v0c	32005940
Ndufa4	3.19452e+07
Ppia	3.16327e+07
Uqcrc2	3.09711e+07
Cisd1	2.97127e+07
Atp1a2	2.91285e+07
Atp5mg	29041900
Cox5a	28546549
Mtatp8	2.7891e+07
Atp1b2	2.78379e+07
Camk2a	2.76118e+07
Syt1	2.74926e+07
Tubb2a	2.6958e+07
Hba-a1	2.69171e+07
Atp5pb	2.64096e+07
Ckb	2.63853e+07
Fxyd7	2.53427e+07
Gng3	2.52145e+07
Hspa8	2.51829e+07
Rab3a	2.46877e+07
Cox6b1	2.44069e+07
Uqcrc1	2.41788e+07
Hbb-b1	2.31576e+07
Atp6v1g2	2.29996e+07
Gnb2	2.18859e+07
Cs	2.16688e+07
Cend1	2.15187e+07
Atp1a1	2.15026e+07
Stx1a	2.1344e+07
Slc1a3	2.11939e+07
Kxd1	2.0816e+07
Uqcrb	2.03417e+07
Actbl2	20288690
Cox6a1	1.96914e+07
Cfl1	1.93504e+07
Vdac2	19038907
Syn1	1.8426e+07
Slc25a5	18296648
Rab1a	1.79763e+07
Dnajc5	17965360
Ywhae	1.79512e+07
Syp	1.78111e+07
Ywhaz	1.77553e+07
Atp6v1a	1.76733e+07
Septin7	1.7642e+07
Dpysl2	1.7406e+07
Got2	1.73006e+07
Ncam1	1.71005e+07
Nsf	1.70695e+07
Ndufb4	1.67462e+07
Rab6b	1.66318e+07
Cox5b	1.63466e+07
Slc25a3	1.62958e+07
Ndufa13	1.60114e+07
Atp5c1	1.58304e+07
Rab2a	1.53799e+07
Fxyd1	1.52613e+07
Eno1	1.49961e+07
Cyb5b	1.49839e+07
Hspe1	1.48878e+07
Gng2	1.48185e+07
Atp2b2	1.46788e+07
Nptn	1.40172e+07
Ndufa8	1.40081e+07
Rab14	1.39229e+07
Napb	1.37374e+07
Atp6v0d1	13565114
Gm49601	1.33191e+07
Atp6v1b2	1.3317e+07
Gnai1	1.33093e+07
Hras	1.32679e+07
Ywhag	1.29587e+07
Tppp	1.29469e+07
Hk1	1.27076e+07
Sptan1	1.26025e+07
Ndufs6	1.25555e+07
Dynll2	1.24106e+07
Rab11b	1.23405e+07
Gap43	1.23154e+07
Mal2	12314040
Hspa5	1.18912e+07
Atp6v0a1	1.18652e+07
Cntn1	1.14535e+07
Ndufa6	1.13422e+07
Dbi	1.13307e+07
Vamp1	11277100
Glud1	1.0767e+07
Fxyd6	1.05281e+07
Rap1b	1.04973e+07
Atp6v1e1	1.03221e+07
Syngr3	10316161
Syn2	1.02582e+07
Cyc1	1.01787e+07
Plp1	1.0172e+07
Rab7a	1.01305e+07
Rala	1.00371e+07
Slc3a2	9.90896e+06
Tagln3	9.80147e+06
Rab5c	9.78689e+06
Pgrmc1	9729800
Rap2b	9.46099e+06
Ap2s1	9.3558e+06
Ndufa12	9.35438e+06
Uchl1	9217570
Aldoc	9.06433e+06
Gpm6b	9.03574e+06
Ndufb2	9009900
Cadm3	8.88455e+06
Prdx5	8.86837e+06
Hspd1	8.66329e+06
Ndufb1	8.62157e+06
Sptbn1	8581726
Ly6h	8532286
Slc6a11	8526211
Cltc	8.51044e+06
Pdia3	8.48149e+06
Lin7a	8.47997e+06
Cadm2	8299921
Eef1a2	8145809
Rab3d	8.11552e+06
Uqcrfs1	8.09223e+06
Syngr1	8091097
Slc25a12	8.04613e+06
Aco2	8.01927e+06
Tubb3	7.98815e+06
Atp5f1e	7919710
Uqcrh	7.8692e+06
Ndufa2	7.68902e+06
Sfxn5	7.62561e+06
Map1lc3a	7595788
Fkbp1a	7559200
Prdx2	7.5589e+06
Ndufb6	7.54077e+06
Sv2a	7.50155e+06
Acat1	7.4962e+06
Fis1	7396323
Dnm1	7.35122e+06
Cd47	7.33283e+06
Gng12	7.22073e+06
Ndufs3	7.14679e+06
Ndufb5	7.1427e+06
Camk2b	7.11897e+06
Idh3a	7.06774e+06
Ndufa7	7.06723e+06
Cox7a2	7.05253e+06
Mdh1	7.04875e+06
Rhob	6.98673e+06
Ndufb10	6.94575e+06
Mog	6.91927e+06
Glul	6.90818e+06
Slc6a1	6.88821e+06
Gnai2	6.8499e+06
Slc25a22	6.74052e+06
Septin3	6.72331e+06
Cdc42	6672343
Eno2	6.58624e+06
Ntm	6.5023e+06
Snca	6.47707e+06
Rab10	6.40247e+06
Lsamp	6.40209e+06
Phb	6.36441e+06
Stum	6.35042e+06
Ndufv2	6.33924e+06
Atp2b1	6.29759e+06
Ap2b1	6.2897e+06
Septin11	6.25943e+06
Cd81	6.24855e+06
Gnaq	6.19655e+06
Atp5md	6.16863e+06
Pkm	6.05923e+06
Rhoa	6.00618e+06
Opcml	5.99888e+06
Sod2	5992500
Ahcyl1	5.95729e+06
Vdac3	5.94979e+06
Pdhb	5.93316e+06
Ndufb8	5.93255e+06
Sirpa	5.8995e+06
Ndufa10	5.85776e+06
Arf1	5.85426e+06
Igsf8	5.83882e+06
Gna11	5.76953e+06
Ndufb3	5.74537e+06
Ndufa5	5.73279e+06
Marcks	5.7316e+06
Ywhaq	5.67714e+06
Gpd2	5.66543e+06
Prrt2	5637190
Septin6	5.59584e+06
Pgam1	5.54163e+06
Ldhb	5.45319e+06
Sec22b	5.43867e+06
Tubb4a	5.42556e+06
Hsp90b1	5.41579e+06
Uqcrq	5301893
Ap2m1	5.28801e+06
Septin8	5.17999e+06
Snap91	5.1788e+06
Rab5a	5.14804e+06
Sdha	5.10036e+06
Phb2	5.09466e+06
Ndufc2	5.08137e+06
Cnrip1	5.04763e+06
Pgk1	5.04084e+06
Gja1	5010857
Rab1b	4980169
Ywhab	4.92867e+06
Ndufs1	4.91834e+06
Tmem256	4.91245e+06
Tpi1	4.82729e+06
Lamtor1	4.82453e+06
Myadm	4797985
Idh3b	4.79211e+06
Bsg	4.76138e+06
Mapt	4.72201e+06
Arl8b	4.693e+06
Ap2a1	4.6814e+06
mt-Co3	4665542
Negr1	4.6162e+06
Map1lc3b	4.61068e+06
Hbb-b2	4.6101e+06
Tuba4a	4.60436e+06
Slc2a3	4.55681e+06
Dlg4	4.46101e+06
Sfxn3	4.41707e+06
Ndufs2	4.31556e+06
Pebp1	4.31263e+06
Got1	4.28917e+06
Myl6	4.23622e+06
Ndufv1	4.22805e+06
Sod1	4.20427e+06
Gstm1	4.1976e+06
Atp2a2	4.19467e+06
Hsp90aa1	4.1825e+06
Immt	4.15845e+06
Slc4a1	4138888
Rab39a	4.13194e+06
Tubb5	4.12733e+06
Ndufb9	4126698
Napg	4.11356e+06
Slc12a5	4.05496e+06
Ywhah	4049566
Cyb5a	4042400
Prkar2b	4.01211e+06
Atp6v1d	4.00578e+06
Akap7	3.98237e+06
Sncb	3.87873e+06
Slc25a11	3.86439e+06
Gm20390	3860200
Atp2b3	3.81505e+06
Mtch2	3.76778e+06
Gng7	3751260
Ndufb7	3751100
Vapa	3.74338e+06
Pdha1	3.73768e+06
Aqp4	3.72367e+06
Palm	3.71366e+06
Ndufv3	3710000
Pacsin1	3.67309e+06
Lynx1	3670500
Ppib	3.65341e+06
Arpc4	3.64743e+06
Acta1	3646118
Prkaca	3.60461e+06
Timm9	3.59923e+06
Dld	3.58725e+06
Gnaz	3.57135e+06
Pdia6	3.56567e+06
Vsnl1	3.54987e+06
Cox7a2l	3.54255e+06
Gdi1	3.52483e+06
Ttyh1	3.49317e+06
Slc4a4	3.45363e+06
Gstp1	3439000
Napa	3.42975e+06
Atp6v1f	3.35172e+06
Calr	3.33372e+06
Scamp1	3310780
Hadha	3.29002e+06
Syt2	3.27438e+06
Rpl12	3246400
Nfasc	3.21054e+06
Chchd3	3.208e+06
Kras	3185100
Atp6v1h	3171201
Bdh1	3.14633e+06
Qdpr	3.1451e+06
Pura	3.10605e+06
Clta	3.08026e+06
Flot1	3.06154e+06
Rtn1	3059142
Ppp3ca	3.03388e+06
Ina	3.0323e+06
Vapb	3.02687e+06
Mrps36	3.01447e+06
Sirt2	2.97423e+06
Rhog	2.97244e+06
Myl12b	2.97217e+06
Rab35	2.95806e+06
Ndufs5	2.95427e+06
Prdx1	2.95231e+06
Capza2	2.92215e+06
Epb41l3	2.90565e+06
Nipsnap1	2.87677e+06
Alcam	2.86682e+06
Prdx6	2850582
Omg	2.85043e+06
Cplx1	2.82718e+06
Ndufs7	2.81805e+06
Ndufs8	2.72338e+06
Ndrg2	2.71871e+06
Lin7c	2.70862e+06
Necap1	2.69563e+06
Prxl2a	2.69246e+06
Prdx3	2.66513e+06
Rab5b	2661900
Tuba1a	2.66045e+06
Eef1a1	2.65446e+06
Ndufs4	2.64524e+06
Tomm22	2.62012e+06
Reep5	2.58544e+06
Hadhb	2.58048e+06
Fam162a	2.57357e+06
Cltb	2.54248e+06
Gpi	2.53854e+06
Smim1	2522500
Idh3g	2.4923e+06
Mag	2486732
Ndrg1	2.47819e+06
Dlat	2.46915e+06
Ndufa1	2467200
Micos13	2.46453e+06
Rtn3	2.45539e+06
Ndufa9	2.44216e+06
Suclg1	2.43591e+06
Arpc3	2.43016e+06
Dpp6	2.41661e+06
Ank2	2.40839e+06
Ap2a2	2.4021e+06
Tmed10	2.38102e+06
Cadm4	2364108
Ctnnb1	2.36056e+06
Rpl14	2.35763e+06
Hepacam	2.34263e+06
Vat1	2.34118e+06
Tomm70	2.33643e+06
Ak1	2325930
Pfn2	2.31233e+06
Flot2	2.29979e+06
S100b	2.29096e+06
Sec61b	2.26285e+06
Prnp	2.24681e+06
Kcnab2	2.24083e+06
Sdhb	2.19459e+06
Rab3c	2178897
Prkar2a	2.16158e+06
Atp5pf	2.15608e+06
Acsl6	2.15546e+06
Ube2v1	2.13397e+06
Ncam2	2.1221e+06
Atp6v1g1	2096970
Rab6a	2.09595e+06
Hsd17b10	2.07014e+06
Arhgdia	2.05985e+06
Slc25a18	2.04582e+06
Slc8a2	2.04502e+06
Sh3gl2	2.03105e+06
Gls	2.02585e+06
Rpl38	2.02577e+06
Tufm	2.01597e+06
Apoo	1.99807e+06
Rps14	1.99794e+06
Cst3	1997600
Atp6v1c1	1.99012e+06
Apoe	1.97017e+06
Hspa9	1.96684e+06
Stx7	1.95893e+06
Vti1b	1.95689e+06
Fkbp2	1937200
Fh	1.93288e+06
Ctnna2	1.93092e+06
Ppp2r1a	1.93054e+06
Rtn4	1.91712e+06
Tspan7	1.9111e+06
Hsp90ab1	1.89172e+06
Praf2	1.8907e+06
Lgi1	1.88404e+06
Gatd3a	1.87842e+06
Vmn1r68	1878300
Srcin1	1.87471e+06
Rab4b	1.86107e+06
Rras2	1.84959e+06
Myo5a	1.84842e+06
Mpp2	1.84619e+06
Ube2n	1.84375e+06
L1cam	1.83948e+06
Pcsk1n	1819471
Nrn1	1.81722e+06
Nefl	1.81283e+06
Lamtor3	1.80967e+06
Sptbn2	1.78983e+06
Vamp4	1.78936e+06
Phf24	1.78424e+06
Stx12	1.78135e+06
Rab21	1.77609e+06
Rps18-ps6	1.76741e+06
Ssr4	1759180
Sfxn1	1.75757e+06
Efhd2	1.75298e+06
Tpm3	1743194
Oxct1	1.74214e+06
Gng4	1.72719e+06
Slc32a1	1.71969e+06
Arl8a	1.71893e+06
Lamtor4	1718160
Chp1	1712231
Ptms	1711925
P4hb	1.70874e+06
Rplp2	1.7028e+06
Auh	1.687e+06
Sucla2	1.68625e+06
Slc17a7	1.67816e+06
Faim2	1.67699e+06
Tspan2	1666688
Timm10	1.66153e+06
Camkv	1.62412e+06
Ank1	1.62387e+06
Uqcr10	1.61731e+06
Acot13	1608000
Rpl27	1.60568e+06
Atp2b4	1.604e+06
Syngap1	1.60391e+06
Tubb2b	1.60223e+06
Snx3	1.58347e+06
Nceh1	1.57723e+06
Rps27	1.56612e+06
Gna13	1.56199e+06
Lamtor5	1558345
Ndufa11	1.54601e+06
Canx	1.54162e+06
Acaa1a	1.52622e+06
Rpl10a	1.50402e+06
Gdap1	1.50317e+06
Lrrc59	1.48997e+06
Dlst	1.47879e+06
Mtarc2	1.47747e+06
Rplp1	1477330
Tomm20	1.47414e+06
Sccpdh	1.46606e+06
Sv2b	1.45676e+06
Homer1	1.44801e+06
Map6	1.43997e+06
Capzb	1.43187e+06
Gnas	1.4274e+06
Rab18	1.42675e+06
Cplx2	1.41788e+06
Alb	1.4101e+06
Baiap2	1.39844e+06
Cd200	1394607
Rpl11	1386640
Crmp1	1.38504e+06
Gypc	1.37829e+06
Aak1	1.3755e+06
Purb	1.36492e+06
Hpca	1.34842e+06
Cdh13	1.34578e+06
Kcna2	1.34487e+06
Ociad2	1.34382e+06
Rph3a	1.33926e+06
Rps20	1.33257e+06
Slc2a1	1.32559e+06
Cacna2d1	1.32472e+06
Abat	1.32096e+06
Nefm	1.30925e+06
Syt7	1.30027e+06
Cct2	1.29941e+06
Ca2	1.29923e+06
Cdc42se2	1.28755e+06
Nipsnap2	1.28727e+06
Dpysl3	1.27313e+06
Prdx4	1.27287e+06
Maoa	1.27206e+06
Add1	1.27119e+06
Fcer1g	1263580
Epdr1	1.25186e+06
Ckap4	1.24851e+06
Bsn	1.24443e+06
Actr1b	1.24281e+06
Vti1a	1.23824e+06
Enpp6	1.23761e+06
Ppp1ca	1.23613e+06
Rpn2	1.23515e+06
Stx8	1223137
Cadm1	1.22266e+06
Mtfp1	1222640
Cyb5r3	1205540
Rps11	1205360
Rida	1205150
Csrp1	1.20336e+06
Actb	1.19214e+06
Tmem65	1.19203e+06
Vcp	1.19186e+06
Map1b	1.18874e+06
Rpn1	1.1874e+06
Tmem9b	1.18727e+06
Erp29	1.1855e+06
Map2	1.18423e+06
Cct3	1.18318e+06
Ptrh2	1181870
Septin2	1.17913e+06
Rpl30	1.17763e+06
Tppp3	1171270
Scamp5	1163811
Tmod2	1.16096e+06
Aqp1	1.15935e+06
Epb41l2	1.14667e+06
Sh3glb2	1.14531e+06
Adam22	1.14443e+06
Letm1	1.14258e+06
Lamtor2	1141890
Fam241b	1.1356e+06
Ogdh	1.1341e+06
Cct6a	1.13007e+06
Tcp1	1.12874e+06
Pfkm	1.12203e+06
Scn2b	1.11899e+06
Opa1	1.11808e+06
Rcn2	1.11608e+06
Kctd12	1.11268e+06
Tpt1	1.10725e+06
Rap1a	1.10459e+06
Icam5	1.09909e+06
Mtnd4	1.09763e+06
Vamp7	1.09617e+06
Opa3	1.09536e+06
Rap2a	1.08945e+06
Pgrmc2	1.08683e+06
Dlg2	1.08642e+06
Ndrg3	1.08327e+06
Gpr158	1.07235e+06
Rpl23a	1.07072e+06
Tgoln1	1.06673e+06
Rpl21	1.05347e+06
Rgs7	1.05288e+06
Higd1a	1.04094e+06
Rps7	1.03576e+06
Prrt1	1.03481e+06
C1qbp	1028233
Snx12	1027300
Psma5	1026180
Kcnj10	1.02524e+06
Lxn	1021174
Pvalb	1.01964e+06
Chchd6	1.01502e+06
Vamp3	1.01488e+06
Ndufb11	1.01442e+06
Pafah1b2	1010722
Cfl2	1004000
Gria2	1.00087e+06
Prkacb	1.00068e+06
Scn1b	999938
Svip	998260
Fau	990560
Aldh5a1	988485
Synj2bp	987070
Scai	983630
Prkar1a	982250
Gm3839	981612
Timm8a1	974863
Rpl34	965780
Cspg5	965745
Anxa5	963827
Rnf170	959820
Gprin1	955354
Sptb	945696
Rpl22	944460
Timm13	942167
Acsbg1	937186
Rps16	937180
Ppp3r1	933947
Coro1a	931311
Map6d1	921060
Rps25	920510
Vps29	916597
Ddah1	915650
Eef1g	915527
Sh3bgrl3	914247
Nrcam	914166
Tmem163	910225
Psmb1	906800
Gabarapl2	906170
Myh10	902413
Bri3bp	900010
Dlg1	899427
Aifm1	899244
Samm50	896079
Coro1c	894545
Actr2	890255
Diras2	888122
Lyrm4	886515
Cds2	878474
Mff	872072
Scamp3	871888
Dctn2	869352
Maob	868602
Skp1	868083
Cap1	865234
Pcmt1	864412
Septin5	861607
Atl1	861326
Fam136a	860813
Lrrc57	858558
Mtnd3	858188
Hspa12a	856936
Echs1	856550
Smim20	855910
Jakmip2	850260
Lypd1	850090
Adam23	845931
Mpc2	845783
Tkt	842170
Dpysl5	834564
Pea15	833590
Actr3	829130
Tmem30a	827535
Mtx2	826995
Rplp0	820373
Ociad1	814149
Rpl27a	813183
Ap1b1	810656
Psmb4	810190
Sumo3	808575
Bcl2l13	803780
Hsd17b4	802150
Psmb5	798573
Tnr	793528
Gnb5	792310
Cct7	791986
Tmco1	790660
Bin1	789786
Akap5	789000
Hint1	788050
Arpc5l	787150
Lrrc73	785908
Cdipt	785695
Cmtm4	784053
Tmem11	784023
Amph	781650
Slc12a2	781199
Scp2	776357
Atp5mpl	775380
Dynll1	772407
Slc9a3r1	771366
Itpr1	769472
Hyou1	769269
Trappc3	768217
Mapk1	767194
Erlin2	765501
Pdxk	763739
Slc8a1	762622
Bicdl1	762260
Rps13	762097
Picalm	759266
Plpp3	758925
Ldha	758468
Pllp	756804
Slc38a3	753178
Lasp1	753165
GOLGA7B	749513
Chchd4	748712
Hmox2	747312
Camk2d	747111
Fabp7	746810
Pld3	746556
Clu	742567
Cmc1	742310
Park7	741145
Mgst3	738718
Ganab	736484
Csnk2a1	730927
Gda	720372
Rab9a	720137
Anks1b	718102
Cdh2	718055
Pde2a	717124
Ddost	712947
Glo1	711951
Fundc2	708620
Apmap	702571
Rps19	701496
Msn	697217
Lamp1	696135
Tmem109	690120
Rps10	689352
Etfdh	683303
Tmed9	681302
Psma2	681083
Ppp2ca	681016
Cct4	677191
Psd3	676467
Btbd17	676018
Scn2a	672515
Armc10	671712
Prkcsh	671123
P2yr13	668430
Stmn3	668183
Cct5	667949
Mpc1	667921
Akt2	666820
Fth1	666247
Cntnap1	662161
Fyn	658929
Rac3	658408
Psmb6	658383
Rps26	654680
Stx6	652630
Tecr	651001
Tmem35a	650397
Rpl23	647147
Spta1	642054
Gpx4	641975
Mpp6	639559
Arf6	639537
Atp1b3	637266
Stx16	636325
Phgdh	635773
Slc6a17	632996
Nlgn2	632397
H2ac7	631070
Mtnd1	630608
Slc16a1	629621
Hint3	628550
Atp8a1	626115
Rpl6	621510
Slc30a3	621455
Tmem126a	619007
Rps17	614190
Alg2	611667
Tomm40	609447
Emc8	607087
Ppp1cb	606678
Pcdh1	603371
Dstn	602897
Rbx1	602053
Dcakd	597303
Epb41l1	595839
Plcb1	594383
Rpl13a	588298
Rab8b	588237
Gnai3	588200
Hebp1	587710
Mras	587313
Cox14	585390
Tmsb10	584145
Me3	582646
Erc2	579287
Rpl24	578367
Araf	577147
Dad1	573550
Camk2g	570924
Abi1	570888
Map1a	570696
Spats2	570010
Sdhd	569527
Rpl9	568818
Arl15	568143
H4c1	566425
Rps28	563474
Rnf11	562210
Ndufa3	561283
M6pr	561076
Vps35	559810
Septin9	557743
Manf	557073
Wasf1	555176
Gdap1l1	553612
Cct8	553416
Mrpl12	552563
Timm50	551397
Arpc5	550600
Gprc5b	549391
Rab4a	548803
Tpm1	547651
Stmn1	546563
Synj1	544745
Uba1	544242
Rab9b	543000
Gsk3b	540775
Mif	539840
Gabra1	539312
Rab39b	536449
Gltp	535523
Snd1	535351
Stoml2	534562
Ak4	532722
Hpcal4	524430
Rpl29	519670
Pcyox1	518117
Pfkp	517518
Endod1	517338
Hsd17b12	515969
Arl6ip5	514136
Ptma	511970
Emc2	511922
Nedd8	510940
Gdi2	510173
Mtpn	510143
Olfm1	509275
Atad1	509069
Ndrg4	508468
Ptprd	507509
Calb2	502505
Rmdn3	501972
Rpl10	500373
Mrrf	498220
Tprgl	493643
Nsg2	493163
Rpl18	493127
Slc24a2	490238
Igsf21	489322
Ctnnd2	485367
Tmem106b	484662
Coa6	481680
Gnal	481364
Plppr4	479702
Cntnap2	477812
Lrpap1	475820
Dbn1	474384
Adcy5	471965
Vps45	470257
Ergic1	470027
Nme3	469043
Timm22	468980
Mapre3	467881
Psmb2	467737
Eif4a2	466663
Cmpk1	466527
Acot7	466466
Pdhx	464459
Rpl13	464026
Agk	462777
Mecr	461915
Cacnb4	460575
Dclk1	460099
Frrs1l	458825
Cyfip2	457753
Slc44a2	456875
Emsy	456080
Wfs1	455914
Fabp5	455573
Stxbp6	455193
Slc2a13	455070
Hapln1	454334
Tmem240	454096
Bcas1	453546
Mtch1	453366
Rpl17	453330
Por	450946
Aldh2	450131
Dync1h1	448644
Coa3	448103
Rpl32	448051
Ube2m	448000
Rab22a	447930
Rps15a	447373
Anxa6	447193
Emc7	446661
Dydc2	446268
Exog	445948
Ssbp1	445640
Tusc3	444473
Ppp2r5e	444450
Sez6l2	443793
Psmb3	442710
Abhd12	442065
Reep2	441723
Stxbp5	441607
H3f3a	441600
Eif5a	441573
Fkbp8	441103
Cck	439820
Ube2v2	439556
Actn1	438395
Gnptg	437750
Cacng8	437505
Rpl18a	437327
Cd82	436844
Dctn3	435740
Stk36	434711
Rpl35	432827
Tmx4	431157
Asrgl1	429805
Ebp	429352
Slc7a5	428848
Pcbp2	426818
Nectin1	426384
Rpl36	422820
Pygb	422807
Timm8b	422698
P2ry12	420355
Ykt6	420043
Tpd52l2	418997
Prkcg	418076
Fscn1	417489
Tmem254a	415921
Tmem33	415497
Itm2b	414584
Glipr2	413590
Rab3b	412626
Rab27b	411049
Nrxn1	409107
Dhrs1	407824
Mcu	406986
Fam131b	405103
Rpl19	404997
Fgf12	404289
Rpl31	403889
Csnk2b	403820
Septin4	402726
Syt12	400198
Bcat2	399062
Nsg1	398507
Lingo1	397797
Gk	397538
Dlg3	397516
Pclo	397495
Hccs	396880
Rheb	396530
Isoc2a	393107
Tfrc	390627
Emd	390565
Ran	389865
Itm2c	388683
Atad3	386850
Timm10b	385888
Cbr1	385729
Vma21	385660
Dnajb11	385594
Gstk1	384266
Pgam5	382527
Plp2	382288
Zdhhc13	382194
Prodh	381969
Hspa4	381385
Inpp5a	381015
Chmp6	380817
Rpl7a	380596
Dmtn	379927
Kcnd2	379708
Rpl22l1	379127
Cldn11	378006
Mmgt1	377857
Gm49369	377222
Pde10a	377214
Pcyox1l	377191
Pcp4	377170
Map4	377054
Dusp3	376887
Cyp46a1	376154
Slc6a5	375325
Gabrb2	374908
Pam16	374617
Nnt	374169
Gpc1	372982
Stip1	372939
Pdia4	372317
Ccny	371618
Lancl2	370975
Dpp10	369989
Spr	369750
Rap1gds1	369137
Add2	369021
Rpl8	368747
Chchd2	368400
Cnpy2	368230
Spcs2	367515
Chmp4b	367200
Gstm5	365590
Nefh	363692
Mpp3	363379
Spryd7	363193
Ncln	362255
Agpat1	359132
Ptp4a1	356983
Dpysl4	355734
Lmbrd1	355555
Pin1	354883
Slc25a1	353989
App	353608
Pip4p1	351987
Lrp1	348465
Mlec	348067
Rgs7bp	347264
Sh3bgrl2	346717
Src	345937
Cox7c	345224
Gmfb	345200
Slc1a4	344120
Rpl7	343622
Gnb4	343601
Hist1h2bp	343378
Fkbp1b	343210
Comtd1	342686
Ptprs	342504
Rpf2	341582
Golga7	341073
Slc17a6	340443
Ank3	337943
Gfap	337654
Plxna4	337352
Hacd3	336480
Ggt7	335189
Iglon5	334968
Cxadr	334282
Txn	333467
Efr3b	333288
Eloc	333260
Erp44	333221
Kctd16	332981
Psma7	332443
Tmem14c	331896
Eef1d	331020
Hapln4	330827
Snn	330717
Trp53i11	330681
Ankrd46	330002
Nme1	329853
Nucb1	329819
Tom1	329781
Astn1	329713
Hcn2	329612
Cpe	328832
Txndc12	328777
Stxbp5l	327355
Gng5	327325
Dhrs4	326048
Fam126b	325303
Snap47	322900
Sort1	322292
Ndufaf3	322200
Slc1a6	322086
Epha4	320959
Ppp2r1b	320720
Slc25a23	320694
Gng13	320606
Ca14	319703
Ppif	319423
Psat1	318457
Nptx1	317421
Sfmbt1	317333
Rab12	317318
Tmx3	316795
Grm3	316558
Cald1	315852
C2cd2l	315457
Mtfr1l	314433
Ncdn	313726
Rab15	313521
Higd2a	313480
Sdf2	310813
Trappc6b	309047
Shisa4	308743
Slc7a14	308528
Gpx1	308503
Glg1	308024
Gria3	307113
Sec11c	306963
Mpst	305457
Tmx2	305348
Rps8	304603
Aldh3a2	303569
Triqk	303313
Grin1	302561
Dynlt3	302210
Slc4a10	302015
Txndc5	296910
Tmub1	296822
Cntfr	296057
Crip2	295176
Rab2b	294918
Gpd1	293711
Arf4	293484
Ca4	292096
Kcnip4	291790
Gatd1	291193
Snph	290294
Pcbp1	290034
Nptxr	289316
Gosr2	288757
Cntn2	288239
Scrn1	287931
Nt5c	286520
Glrx3	285566
Rgs17	283889
Nckap1	283401
St13	282415
Dnm3	281682
Ntrk2	281590
Mpp1	280945
Mtdh	280635
Armc1	280141
Gphn	280137
Tmem258	279139
Ubl3	277954
Selenot	277361
Rps27a	277131
Lin7b	277050
Ogdhl	276996
Dnm1l	276494
Timm23	276200
Naxd	275404
Cdk5	275062
Wdr1	274613
Rab24	274544
Nlgn3	274050
Gpsm3	273660
Otub1	273459
Calu	273420
Ikbkg	271970
Pak1	271509
Acaa2	271124
Cat	270850
Atp6ap1	270350
Gabrg2	270314
Fbxo2	269820
Epb41	269333
Fbxo41	268361
Borcs6	268327
Cd99l2	268097
Slc25a13	267057
Tmed7	266907
Rab8a	266772
Elobl	265290
Adgrl1	264657
Myh9	264524
Hnrnpk	264362
Dctn1	263946
Marcksl1	262458
Idh2	261569
Rpl3	261020
Psma3	260362
Efcab1	260100
Scarb2	259887
Aldh1l1	259693
Shank3	259556
Cand1	259553
Capza1	259273
Gabbr2	259108
Twf1	258795
Soga3	258066
Nap1l4	257547
Ccdc28a	257534
Snx27	257523
Slc6a9	256763
Gde1	256627
Slc25a20	256014
Tspan9	255282
Snap23	255270
Nrxn3	253813
Arpc2	253160
Mapre1	253080
Stmn2	252539
Pkp4	252214
Acox1	251490
Tpd52	251372
Taldo1	249825
Ahcyl2	248896
Aldh6a1	248531
Plppr3	248166
Ppt1	248100
Rpl4	247974
Lap3	247954
Rell2	247631
Hint2	247110
Ppp1r1b	246832
Ermn	246820
Ncan	246144
Rab31	246016
Cacna2d3	245938
Pcx	245796
Vamp8	245113
Cdip1	242579
Adam11	242475
Prkcb	242180
Brk1	242123
Epb42	241183
Hadh	240907
Eef2	240018
Ssr3	239715
Mtx1	239598
Cacna2d2	239282
Ppp1r7	238986
Chchd10	238460
Bcap31	238037
Hdhd2	237992
Vps26b	237442
Arfgap1	237254
Cnih3	236680
Ptprz1	236126
Twf2	235430
Ftl1	235320
Anp32a	234810
Dnajc11	234595
Agap2	234504
Tmod1	234426
Dnaja1	234055
Ddrgk1	233973
Usp5	233393
Dnaja2	233359
Rps29	232075
Sco2	231803
Bcl2l1	231697
Sdhc	231400
Kif2a	231249
Krt76	230568
Slc9a1	230554
Ist1	229923
Grcc10	229740
Map2k1	229066
Fahd2a	229056
Sacm1l	228689
Rab33b	228253
Ddt	228202
Ppp1cc	227993
Slc44a1	226128
Arxes2	225441
Rps5	225283
Clec2l	225161
Sri	225150
Prxl2b	225143
Rdh14	224860
Rps3	224858
Slc25a46	224820
Abhd16a	224652
Rabac1	224420
Fahd1	224053
Rps12	223708
Gstz1	223373
Ptpra	222263
Emc4	222179
Scg2	221407
Bet1	219747
Cops8	219270
Mydgf	219083
Cisd2	218560
Tfam	218380
Ccdc127	217947
Lrrc7	217795
Ncs1	217010
Clasp2	217006
Arpc1a	216948
Mapre2	216262
Ndufaf4	216132
Hspa4l	215617
Hexb	215086
Sco1	214828
Opalin	214526
Rhot1	213748
Decr1	213092
Grin2b	212660
Elob	212307
Gad2	211798
Faf2	211554
Afg3l2	211488
Trappc5	210590
2310061I04Rik	210276
Rab11fip5	210092
Cdk18	209889
Epn1	209740
Prps1	209226
Clcn6	207228
Stard3nl	207003
Idh1	206959
Jam3	206870
Fcgbp	206113
Ctsl	206080
Snta1	206007
Preb	205895
Synpo	205285
Marchf5	205264
Plgrkt	204860
Wasf3	204447
Lnpk	204317
Timm17b	203719
Ktn1	203066
Cyrib	202547
Ttc7b	202472
Sdc3	202326
Acsl1	202320
Rps24	202283
Eci2	202067
Mfn2	201996
Iqsec1	201932
Mecp2	201810
Cuta	201345
Itfg1	201325
Ak3	200469
Acad9	199933
Shank2	199775
Sparcl1	199434
Etfa	199208
Gad1	198666
Tmx1	198491
Get3	197926
Timm29	197612
Cyb5r1	197425
Mob4	196986
Etfb	196809
Ralb	196182
Cacybp	196123
Myo6	195883
Mblac2	195290
Cap2	195039
Entpd2	194355
Grb2	194266
Smap1	194220
Acp1	193478
Kcna1	193281
Rpsa	193166
Slc9a6	193138
Ubl4a	192901
Caskin1	192589
Dtd1	192549
Syt3	191761
Add3	191124
Cbln3	190850
Rdx	190799
Plxna1	190665
Tmem175	190461
Nt5c2	190440
Mesd	189587
Abhd6	188471
Pycr3	187941
Rpl26	187729
Naxe	186988
Erg28	186710
Golt1b	186460
Sgip1	185937
Snapin	185797
Kcnc3	185783
Crym	185667
Ezr	185542
Tmed2	185193
Tmed4	184584
Pa2g4	184457
Hsdl1	184100
Acadvl	183390
Ttyh3	183095
Rpl5	182911
Pex5l	182863
Selenok	182580
Clptm1	181615
Cnr1	181227
Plec	180864
Actr1a	180778
Capn5	180746
Pycr2	180631
Nomo1	179227
Ehd3	179085
Coro2b	178557
Pfdn2	178247
Fkbp3	178089
Psma4	178074
Scamp4	177422
Ttr	177377
Slc25a25	177310
Kcnc1	177305
Slc25a51	176702
Bcan	176694
S100a13	175705
Ptges2	175208
Hpcal1	175036
Nsfl1c	174896
Rgs8	174366
Acly	174126
Rogdi	173884
Svop	173686
Qki	173040
Mrps21	173028
Vamp5	172940
Gabarapl1	172920
Fam171a2	172759
Hsd17b8	172709
Dnaja3	172642
Scfd1	172386
Rdh11	172041
Maip1	171682
Elfn2	171210
Ndufaf2	171101
Prkar1b	170635
Psma1	170373
Psma6	170255
Chl1	169952
Rpl37a	169480
Asah1	169267
Dmxl2	169165
Prrt3	169119
Impa1	168689
Sh3glb1	168657
Oat	167969
Gng10	166440
Sars1	166056
Farp1	165370
Ube2l3	165160
Slc35a4	165046
S100a1	164817
Pip4k2b	164731
B630019K06Rik	164414
Them4	164293
Rufy3	164158
Cryz	163939
Eva1a	163178
Acsl3	162989
Scn4b	162705
Dynlrb1	162355
Ufc1	161664
Elovl5	161661
Eef1b2	161585
Csnk1g3	161240
Kpnb1	161190
Pi4ka	160640
Borcs7	159890
Ncald	159720
Emb	159045
Nipa1	157698
Lancl1	157235
Surf4	157194
Cmtm5	156772
Cisd3	156740
Hsph1	155455
Sdr39u1	155315
Grm2	154866
Rps15	154825
Neo1	154005
Tf	153839
Abi2	153619
Pfdn1	153590
Ap1s1	153431
Sar1b	153390
Dhodh	153313
Eea1	153246
Ddx3x	153217
Hmga1	152300
Pfdn4	152240
Guk1	151324
Cpd	151263
Atp6ap2	151253
Pacs1	151080
Ak2	150728
Uqcc2	150411
Btf3	150385
Itpa	150066
Hagh	150039
Cdv3	149860
Rps4x	149737
Atp9a	149357
Adap1	149347
Slc49a4	148818
Htra2	148429
Lama4	148253
Jakmip1	148153
Tmem119	147942
Phyhip	147830
Snx2	147736
Gabrb3	147676
Psen1	147170
Clpp	147099
Hnrnph1	146657
Numbl	146143
Ube2g2	146015
Tesc	145814
Fam3c	145800
Adcy9	145233
Rpl28	145207
Eif1a	145048
Rab11fip2	145026
Stom	144844
Fads1	144816
Ptp4a2	144768
Hsd17b11	144501
Vgf	143652
Ssr1	143599
Ptpmt1	143503
Pcp2	143230
Pi4k2a	142143
Limd2	141890
Hcn1	141866
Myl1	141605
Shisa7	140990
Ctnnd1	140504
Tsg101	140470
Acp2	140022
Rabif	139120
Farsa	139057
Palm2	139000
Bad	138916
Pitpna	138899
Bcs1l	138873
Cacnb3	138474
Vat1l	138141
Tspan13	137592
Apool	137001
Vps25	136962
Stim1	136837
Kif5c	136658
Tmem41b	136509
Pfdn5	136454
Mtco1	136216
Fam234b	135822
Fam163b	135805
Sparc	135391
Lgi3	135227
Abcd3	135011
Dnajc3	134658
Nras	134279
Fech	134098
Mlc1	133960
Lnpep	133632
Slc20a2	133367
Ache	133293
Lypla2	133090
Sec61g	132978
Blvrb	132826
Bpnt2	132683
Hprt1	132494
Selenof	132488
Ormdl3	131943
Grhpr	131886
Sar1a	131690
Micos10	131490
Rraga	130946
Gria1	130549
Ubqln2	130189
Pfkl	130115
Serpine2	129998
Npepps	129949
Pdxp	129935
Homer3	129858
Ptges3	129794
Them6	129657
Slc27a4	129517
Dync1li1	129341
Fundc1	128928
Atcay	128889
Fam210a	128341
Tamm41	128274
Pgd	128206
Cacfd1	128130
Acyp2	127450
Rbfox3	127206
Mrps18b	127080
Sbf1	126740
Mthfd1	125981
Yif1b	125980
Ckap5	125782
Vim	125602
Vcam1	124976
Eps15l1	124698
Cdc42ep4	124631
Synpr	124530
Grpel1	124485
Cadps	124459
Gsta4	124363
Fasn	124264
Kcnmb4	124020
Emc6	123970
Ppp1r9b	123896
Chid1	123457
Comt	123385
Glrx	123220
Vcan	123002
Plppr1	122740
Cask	122639
Rab30	122602
Bphl	122594
Mpv17	122468
Gjc3	122195
Ndufab1	122143
Crtac1	122056
Fgf1	122054
Ndel1	121809
Slc25a36	121780
Arhgef2	121551
Ddah2	121439
Gpaa1	121342
Itgb1	121201
Mgst1	121048
Acot11	120755
Ptprn2	120218
Creld1	119943
Dnajc19	119841
Sh3gl1	119706
Acat3	119686
Rer1	119458
Tmem100	119366
Kcnma1	119360
Pip5k1c	119316
Coro1b	119151
Lamp5	119093
Gabbr1	119026
Psmd7	118970
Ethe1	118895
Pakap	118893
Trim2	118346
Sdf2l1	118329
Dync1i1	118002
Sypl1	116929
Actr3b	116867
Ube2k	116859
Rims1	116819
Cd38	116400
Mapk10	116369
Cstf2	116250
Grid2	116097
Eif4h	115920
Emc1	115670
Arl1	115624
Agfg1	115607
Ahcy	115586
Mrps23	115301
Sv2c	115291
Vta1	115215
Mzt2	115080
Rras	115010
Gdpd1	114411
Fam177a1	114384
Psmd11	114189
Bax	113853
Pacsin2	113618
Sec11a	113371
Hibch	113327
Capns1	113300
Panx1	113290
Scn1a	113257
Pabpc1	113176
D430041D05Rik	113003
Prkce	112567
Fabp3	112562
Itgav	111780
S100a16	111593
Slc27a1	110784
Lonp1	110646
Ugp2	110063
Shank1	110059
Srprb	109802
Cx3cl1	109718
Dnajb6	109524
Atl2	109492
Akr1b10	109425
Lypla1	109328
Pon2	109325
Ap3b2	108498
Txndc17	108302
Podxl2	108260
Ablim2	108121
Ccdc47	108010
Pex11b	107676
Rtcb	107604
Dlgap1	107558
Phpt1	106813
Rapgef4	106790
Smpd3	106672
Ilvbl	106651
Stx5a	106419
Sst	105810
F3	105759
Timm17a	105619
Mcoln1	105574
Iqsec2	105078
Tmem222	105075
Mink1	104867
Apod	104860
Dao	104514
Cyp51a1	104460
Tmem47	104090
Pdzd11	104089
Apoa1	104046
Hnrnpa2b1	103794
Cybrd1	103327
Nap1l1	103214
Xkr4	103158
Gas7	102974
Erc1	102861
Slc6a7	102852
Ap1m1	102749
Borcs5	102734
Dctn5	102692
Npm1	102361
Srsf3	102211
Zc2hc1a	102196
Ap1g1	102174
Gsn	102091
Uggt1	102060
Acot9	101619
Dgke	101559
Chmp1a	101457
Pex14	101405
Pccb	101227
Lamp2	101181
Wdr7	101079
Mcat	100889
Psd	100659
Aldh1a1	100426
Rgs20	100391
Vps28	100255
Plcb4	99831.4
Nfs1	99753.7
Mtnd5	99190.1
Scg5	99110
Gosr1	99104.7
Gsk3a	99028.3
Spns1	98900.5
Wdr37	98502
Chrm4	98433
Kansl1	98344
Mobp	98335
Rmdn1	97992
Adck1	97760.5
Cacnb1	97611.3
Adgrl3	97543.3
Cops4	97413.3
Aldh1b1	97084
Ablim1	96832.6
Ptn	96831
Bcap29	96742
Syn3	96541.6
Slc23a2	96378.8
Tst	96174.3
Farsb	95580.9
Ctsb	95505
Lsm12	95481.9
Abcb8	95316
Hnrnpd	95159.3
Ormdl1	95088.5
Tom1l2	95078
Gfer	94715.3
Glrx5	94667
Enah	94505.6
Slc6a3	94163.3
Lgalsl	94058.5
Tbc1d24	94056.7
Itsn1	93942.4
Pygm	93752
Emc3	93674
Banf1	93530.5
Ddx1	93234.1
Psmd14	93228
Cops7a	93000.9
Cbr4	92590.3
Commd2	92408.7
Pcdhgc5	92304
Arhgef11	91924.1
Phlda3	91912
Epn2	91789.3
Ubxn6	91674.8
Rhof	91644.3
Csnk2a2	91231.5
Pdpk1	91045
Git1	91001
Rps9	90827
St6galnac1	90742.9
Pip4p2	90586.4
0610012G03Rik	90434.5
Tbc1d10b	90293.2
Pomgnt2	90250.3
C1qtnf4	90227
Pip4k2a	90171
Bzw1	89840
Pafah1b1	89799.7
Ccsmst1	89705.5
Ola1	89365.5
Eif2s1	89209.3
D630045J12Rik	88972.7
Mapk3	88953.3
6430548M08Rik	88649
Wbp2	88346
Pigs	88281.6
Txnl1	88193.7
Lman2	88048
Tpbg	88041
Ephx1	87994
Scn3b	87925.5
Dner	87697.4
Tollip	87686
Fam171b	87546.9
Ppp2r2a	87528.4
Pdcd10	87066
Acadm	86737.3
Mgll	86579.3
Copz1	86278
Ccdc58	86242.3
Aplp2	85703.9
Bpnt1	85659.6
Dnajc6	85434.5
Mavs	85227.8
Slc22a23	85142.8
Nipsnap3b	84823.7
Pag1	84793.3
Slc25a10	84664.6
Ptgds	84585.3
RTRAF	84571.5
Prpsap2	84569.5
Tm9sf3	84556
Ppm1h	84537
Slc35f1	84441.1
Cpne6	84323.6
Kalrn	84149.3
Hdhd3	83922.6
Coa7	83451.7
Ccdc177	83100.8
Selenos	83073
Rexo2	82779.5
Slc9a3r2	82721.2
H1-2	82620
Cacna1e	81937.3
Stx4	81891.3
Abhd17b	81811
Abhd3	81760.1
S1pr1	81688.3
Gprin3	81682.1
Yipf5	81515
Dnajb2	81443.8
Mark2	81417.9
Lyn	81375
Agps	81215.9
Hspa2	81041.5
Plekhb1	80541.7
Prmt5	80436
Nebl	80399.3
Gpd1l	80349.3
Grm5	80142.6
Hibadh	80027.7
Coq7	79617
Tmem132a	79569.6
Csnk1d	79558.2
Dpm1	79371.7
Sorl1	79350.1
Osbpl8	79000.3
Mettl26	78998.3
Gaa	78848
Sema7a	78798
Psap	78772.9
Pin4	78542.7
Itgam	78540.2
Slc25a27	78509.7
Vopp1	78261
Rab23	78182.7
Ncstn	77953.8
Dhrs7b	77775
Glod4	77766
Gabrb1	77721.3
Tsc22d4	77653
Hddc3	77554
Arfip2	77553.3
Tdrkh	77321.6
Kcnab1	77189
0610009B22Rik	77036.5
Tmem9	76988.3
Eif6	76955
Exoc3	76819.3
Psmc6	76796.5
Kdsr	76739.4
Ap3s1	76710.3
Bnip1	76680
Syt5	76626.8
Grk2	76578.6
Phyhipl	76478.7
Ugt8	75226.2
Slc39a7	75169.6
Mrpl23	75083.5
Tceal5	74719.3
Rpl35a	74627
Coq9	74609
Ppme1	74494.5
Calb1	74433.9
Cds1	74366
Pitpnm1	74227.8
Ensa	74030
Cryzl2	73914.7
Tmem205	73837.3
Ppfia2	73812.9
Rap2c	73753.4
Lyg2	73560
Efnb3	73515.5
Ngef	73432.6
Homer2	73429.3
Gucy1b1	73192.9
Fhit	72943
Cyp2d22	72765.1
Dars1	72740.9
Slc25a42	72688.5
Mrpl40	72356.3
Psmb7	72243
C1qb	72193.3
Commd1	72140
Gm49804	72107
Tktl1	72009
Trmt112	71905.5
Lrrc8a	71897.1
Nrxn2	71804.5
Ubxn1	71624.9
Tsn	71594
Rps3a	71580.6
Fibp	71578.1
Agap3	71475.6
Phactr1	71337.6
Sgta	71315.9
Etl4	71249.5
Stxbp3	71208.3
Acadsb	71195.7
Spry2	71048.8
Tsfm	71044
Ufm1	70994
Lpcat3	70739.6
Ccz1	70670.1
Nt5dc3	70499.6
Mrpl22	70337
Mccc2	70305.3
Selenom	70295
Adpgk	70178.3
Nat14	70118.5
Brinp1	70024.2
Idi1	69912
Dbt	69791
Nudt3	69750.5
Daam1	69388.1
Cdc42bpb	69384.2
Ccdc90b	69002.7
Traf3ip1	68961
Cers2	68931.3
Bmerb1	68915
Npdc1	68909.9
Fdps	68903
Lpcat4	68869.3
Ribc1	68622
Slc30a1	68605.3
Ajm1	68501.8
Tm9sf2	68449.3
Snx6	68391.7
Kctd8	68362.4
Adcyap1r1	68068.5
Stub1	68040.5
Clip2	67782.2
Dync1i2	67637.4
Pigk	67617.3
Timm44	67366.4
Tomm5	67185
Ppp1r16a	67154
Nudt2	67105
Reep1	67070
Agpat5	66998.4
Hcn4	66902.1
Slc6a4	66773.9
Ntrk3	66505.7
Traf3	66434.3
Rftn2	66280.4
Dlgap2	66272.5
Slc22a17	66111.4
Chmp2b	66022.5
Vmp1	65718.3
Plppr2	65623.9
G3bp2	65595.5
[truncated: 1,820 more rows]

## Sheet: Fig4D
Time-dependent changes of signal intensity in dendritic spines
	Spine 1	Spine 1	Spine 2	Spine 2
Time (h)	DsRed	FAM81A-GFP	DsRed	FAM81A-GFP
0	20.1293	21.5685	6.44411	12.8705
0.5	14.9685	13.2727	2.48821	5.23855
1	19.539	21.6318	9.04247	11.6806
1.5	19.0172	19.1668	4.57589	7.77461
2	14.622	18.9622	6.2935	9.42948
2.5	18.8313	28.6841	9.33075	15.3637
3	18.6804	27.782	12.7809	28.8173
3.5	19.6851	23.3402	13.9	28.5322
4	24.0457	30.5311	11.4429	24.9883
4.5	14.8174	22.4768	13.2325	26.517
5	17.9926	23.6346	15.0222	30.6453
5.5	18.3486	26.6141	11.6027	24.4239
6	22.0848	34.3184	11.8538	20.7245
6.5	15.8859	21.0715	15.1851	36.6899
7	19.7685	28.0135	17.5639	41.0099
7.5	30.7771	35.7641	54.7816	92.2395
8	27.5721	34.6559	34.377	46.2531
8.5	18.2225	21.0265	19.5014	28.4525
9	32.2941	41.8071	20.4957	37.9785
9.5	41.3756	43.8028	27.0494	42.3753
10	52.5309	58.5998	32.0922	59.7632
10.5	48.9317	46.3295	43.0533	68.0937
11	28.5426	38.1567	44.5106	66.9956
11.5	54.9067	50.3326	39.8719	65.8795
12	28.7817	51.2755	45.9965	63.7318
12.5	52.1021	44.9028	44.9343	67.309
13	36.5326	34.8071	24.8612	59.9878
13.5	34.118	45.5267	40.3137	65.9579
14	26.9285	44.1906	38.0983	72.8385
14.5	29.348	44.9891	35.7879	70.1829
15	30.1475	53.4153	45.2978	68.1308
15.5	30.898	52.532	43.7997	65.8217
16	52.736	55.149	54.3563	67.0944
16.5	36.191	53.1113	39.5115	50.6846
17	30.743	37.1181	42.1537	53.8854
17.5	61.5018	51.964	44.5954	56.0121
18	41.8537	48.5281	54.6605	71.5454
18.5	50.0971	56.5742	61.1895	63.4366
19	52.3749	51.5243	42.0726	63.3917
19.5	48.0294	47.4877	54.0804	63.8386
20	56.9062	56.1257	44.0346	57.2652
20.5	53.5307	61.0275	55.7381	62.4554
21	46.4775	63.396	68.8752	77.8304
21.5	60.199	56.7115	70.6554	75.503
22	45.8683	53.8347	82.0996	85.692
22.5	64.4523	66.3304	74.6737	74.8878
23	71.1787	67.9703	68.0222	85.5833
23.5	53.0238	63.0443	76.8772	74.8576
24	45.4243	52.8989	54.4349	68.5801
24.5	86.7427	84.7096	79.3097	76.1879
25	64.4523	53.8142	94.3455	81.3619
25.5	110.623	101.646	92.4584	96.0535
26	82.6164	73.6344	89.5154	98.9129
26.5	87.0118	68.9398	99.8559	92.9196
27	80.4462	65.1296	107.896	97.262
27.5	98.5657	84.4241	110.206	98.5197
28	95.7806	101.663	102.442	92.101
28.5	105.76	93.4822	100.27	101.167
29	103.468	85.5871	101.749	94.8308
29.5	81.0214	76.5997	99.0598	94.3794
30	69.8122	72.312	95.1354	94.2884
30.5	106.697	77.1561	102.141	103.13
31	101.503	98.0076	111.384	122.562
31.5	74.1724	82.6621	86.0578	77.2898
32	116.735	89.5292	72.1506	75.9383
32.5	99.1512	77.1022	101.479	100.098
33	95.1616	79.627	93.1259	93.3129
33.5	117.706	85.5325	93.571	96.198
34	104.736	78.8437	107.576	99.4957
34.5	98.078	83.5646	108.19	94.4203
35	121.33	88.8908	106.153	92.3045
35.5	111.375	85.6071	98.2852	94.4735
36	100.639	76.1296	83.6288	84.9986
36.5	73.2273	81.0348	92.9852	90.339
37	92.6299	90.7204	93.8529	111.056
37.5	88.474	92.5311	88.5154	98.6812
38	104.429	84.5142	93.1855	97.647
38.5	106.239	86.9389	114.161	123.383
39	84.2164	80.2463	113.553	118.892
39.5	94.103	72.3775	106.933	123.566
40	109.136	89.8154	121.273	121.343
40.5	100.654	87.9292	99.605	118.552
41	118.721	95.2734	96.6649	107.53
41.5	107.887	83.9296	92.7497	94.2578
42	96.157	85.1256	121.379	120.658
42.5	103.971	85.1523	90.6182	99.5712
43	93.1862	87.3157	92.6341	93.3821
43.5	95.0786	90.9723	88.7848	97.3025
44	111.878	98.1627	104.322	108.136
44.5	122.481	100.076	99.4984	95.0171
45	123.403	106.516	85.7227	89.1889
45.5	124.993	109.682	93.8249	100.817
46	128.071	114.456	91.0919	82.2712
46.5	110.184	103.362	81.165	85.4818
47	94.6002	98.3564	104.811	107.725
47.5	102.927	99.1735	91.4429	92.4725
48	100	100	100	100
48.5	139.948	103.711	87.011	87.8638
49	121.271	99.5403	102.673	102.44
49.5	122.813	108.448	90.5434	100.337

## Sheet: Fig5C
Number of FAM81A-GFP puncta per cell
Cell	Full	D1-36	D37-74	D75-106	D107-157	D158-187	N-half	C-half			Full	D1-36	D37-74	D75-106	D107-157	D158-187	N-half	C-half
1	12	1	15	70	8	20	39	0		AVERAGE	41.9796	7.76471	20.977	24.7339	7.94737	27.495	28.0538	0.292683
2	15	6	5	23	13	11	55	0		MEDIAN	35	4	18	20	4	15	18	0
3	66	15	15	26	0	9	18	0		TTEST	-	7.81055e-24	3.43956e-10	7.87194e-07	7.32211e-23	0.00229151	0.000405458	6.23985e-32
4	57	2	8	11	0	2	61	0
5	7	5	37	67	17	23	3	2
6	11	7	28	23	23	56	52	0
7	37	5	24	8	1	67	15	0
8	16	2	12	0	0	212	7	1
9	35	2	14	1	0	65	30	0
10	51	4	23	75	0	0	14	0
11	42	0	23	68	3	94	35	0
12	35	4	13	25	8	0	1	0
13	35	12	22	41	2	0	63	0
14	60	8	3	28	21	1	33	8
15	34	11	13	16	12	31	25	0
16	112	6	12	7	15	102	46	0
17	41	7	14	18	4	1	11	0
18	13	8	17	18	0	9	0	0
19	70	31	21	12	0	1	70	0
20	70	23	13	35	0	24	58	0
21	88	21	14	0	17	0	31	0
22	39	20	12	51	11	4	9	0
23	60	25	8	23	3	26	2	0
24	25	9	5	0	2	23	1	0
25	23	1	24	13	3	15	6	0
26	22	3	8	0	6	35	11	0
27	45	4	22	4	10	61	11	0
28	51	2	18	47	17	15	60	2
29	43	20	58	30	63	14	44	0
30	31	4	10	37	6	221	66	0
31	15	4	23	37	6	40	6	0
32	29	4	6	28	2	50	38	0
33	53	4	29	0	7	1	57	0
34	75	2	8	1	3	1	3	1
35	22	3	2	1	1	5	93	0
36	16	14	21	0	0	0	0	0
37	53	1	3	4	1	0	11	0
38	25	2	6	30	4	1	49	0
39	11	12	2	25	6	13	41	0
40	105	4	4	15	1	2	19	0
41	67	8	33	41	1	4	19	2
42	37	4	27	55	7	2	5	1
43	51	4	83	4	0	14	17	0
44	30	3	32	35	0	13	28	0
45	60	37	5	25	0	48	48	0
46	27	19	30	1	1	90	29	0
47	104	20	34	15	1	22	14	0
48	37	4	19	25	3	2	1	0
49	79	7	11	1	26	79	5	0
50	89	1	11	6	1	25	31	0
51	76	3	27	0	2	3	26	0
52	29	11	32	12	23	3	3	1
53	35	3	16	8	110	1	31	0
54	74	2	34	23	3	1	9	1
55	21	26	20	82	2	21	74	1
56	32	3	30	68	19	161	44	0
57	34	2	44	13	0	59	5	0
58	68	6	23	11	5	1	19	0
59	24	13	40	26	1	1	5	0
60	54	2	29	38	5	2	2	0
61	29	1	40	25	6	11	3	0
62	28	4	48	7	13	4	23	0
63	36	16	42	7	5	29	16	0
64	18	4	29	22	3	19	1	0
65	49	2	51	20	3	7	4	1
66	99	2	62	9	6	27	14	1
67	38	1	5	38	4	61	5	0
68	1	3	20	64	2	8	54	0
69	45	3	14	17	4	2	11	0
70	81	8	23	3	6	10	2	1
71	47	0	30	5	6	8	54	0
72	37	3	22	9	8	94	90	0
73	28	5	29	33	41	7	44	0
74	24	5	15	50	3	18	88	0
75	31	10	35	5	21	26	72	0
76	27	24	31	41	2	18	1	0
77	21	3	10	0	18	7	33	1
78	46	16	9	3	0	0	33	0
79	12	11	11	22	7	21	10	0
80	24	9	6	28	11	13	2	0
81	26	21	37	10	12	17	1	0
82	11	2	10	17	0	24	6	0
83	9	4	8	83	1	15	85
84	22	4	9	26	2	39	117
85	34	3	9	47	7	67	1
86	138		11	18	7	5	3
87	58		14	12	16	30	59
88	3			74	1	20	9
89	54			36	1	28	53
90	30			103	5	41	90
91	20			52	8	17	1
92	52			45	9	40	5
93	23			56	1	5	10
94	25			27	6	4
95	22			20	4	13
96	68			28		27
97	67			13		39
98	53			57		55
99				0		6
100				54		51
101				41		37
102				34
103				0
104				0
105				1
106				7
107				0
108				3
109				17

## Sheet: Fig5D
Maximum size of FAM81A-GFP puncta in individual cells
Cell	Full	D1-36	D37-74	D75-106	D107-157	D158-187	N-half
1	7.091	8.921	27.289	1.915	0.291	3.885	0.344			Full	D1-36	D37-74	D75-106	D107-157	D158-187	N-half
2	1.517	16.625	54.213	0.872	0.366	7.339	15.506		AVERAGE	10.6809	12.7015	21.9526	3.71799	4.33924	5.18842	9.66849
3	15.571	7.436	20.951	0.409	0	6.564	6.941		MEDIAN	7.231	10.524	16.055	0.807	0.699	1.517	3.174
4	10.675	47.1	24.997	0.215	0	0.043	32.907		TTEST	-	0.275472	0.000136423	1.64105e-06	0.000165192	0.000307338	0.626549
5	0.366	4.616	7.188	2.109	15.463	13.645	0.904
6	0.441	20.069	6.844	13.397	1.012	2.045	0.624
7	0.861	14.075	3.013	1.065	0.323	29.689	18.595
8	3.045	0.71	0.517	0	0	10.309	8.426
9	2.669	2.238	1.582	29.872	0	3.551	14.107
10	3.573	2.26	28.473	1.055	0	0	1.41
11	4.304	0	28.473	1.732	1.098	0.538	7.672
12	1.108	7.307	34.811	0.301	2.787	0	1.7
13	1.108	14.592	41.02	0.247	0.161	0	20.144
14	2.486	37.448	20.446	17.712	0.506	0.656	3.433
15	7.5	24.696	21.543	12.224	8.684	0.495	5.079
16	16.174	37.448	2.066	33.047	10.126	0.968	20.575
17	14.807	34.435	0.656	0.409	0.097	0.043	10.234
18	12.375	0.43	3.723	0.409	0	7.124	0
19	4.789	17.841	11.945	1.13	0	3.734	8.856
20	2.69	27.203	0.398	4.627	0	17.303	4.121
21	18.692	20.489	8.716	0	0.484	0	28.193
22	3.4	34.908	1.485	0.786	1.27	0.355	0.732
23	1.732	49.371	0.549	0.409	21.425	1.474	3.174
24	14.409	38.115	0.689	0	0.043	25.987	0.097
25	12.515	0.742	22.339	2.034	0.194	0.699	1.657
26	7.985	0.237	2.066	0	0.183	1.539	12.267
27	32.035	0.57	16.733	0.161	0.161	22.996	2.4
28	28.021	10.524	2.357	22.662	1.485	9.513	3.723
29	3.368	20.047	1.969	3.863	3.454	0.506	8.275
30	13.268	14.721	18.498	0.323	0.818	2.131	1.743
31	2.561	5.585	3.702	0.829	0.796	0.344	1.463
32	1.41	0.118	16.055	0.355	0.699	10.815	37.017
33	20.521	0.118	17.271	0	0.301	0.42	92.489
34	23.792	10.75	32.508	0.183	2.034	0.398	0.355
35	13.828	10.675	17.583	0.172	2.4	0.796	9.297
36	0.872	10.352	0.732	0	0	0	0
37	2.227	6.586	13.58	0.183	1.324	0	5.025
38	18.336	13.537	11.557	0.968	0.947	0.161	47.262
39	9.211	6.876	0.344	0.872	0.861	9.244	0.613
40	0.925	18.788	0.172	0.56	0.366	22.942	3.261
41	6.489	3.573	3.691	3.379	0.721	0.409	2.83
42	12.375	8.792	51.361	0.979	0.872	0.441	0.667
43	16.281	10.718	1.689	0.549	0	0.387	34.854
44	2.497	2.303	8.124	0.344	0	2.227	23.964
45	16.938	12.041	38.276	0.398	0	2.518	13.752
46	1.528	43.398	47.896	0.118	0.065	1.098	2.873
47	16.669	22.232	6.403	1.7	0.161	0.786	26.773
48	4.24	63.403	24.664	0.56	1.614	0.764	1.313
49	8.576	0.807	38.287	0.129	48.187	2.475	2.669
50	2.464	14.99	23.05	21.726	0.097	2.755	56.882
51	9.265	22.479	13.752	0	0.075	9.965	12.493
52	1.463	15.28	12.493	0.742	11.31	0.301	3.271
53	17.745	3.078	0.947	0.807	11.815	0.624	2.002
54	37.76	1.248	12.698	0.484	0.71	0.065	63.005
55	0.882	6.166	25.266	1.216	8.372	0.893	4.154
56	6.726	0.269	3.261	2.174	6.209	7.941	0.57
57	1.033	1.485	37.943	1.237	0	1.281	5.241
58	4.821	7.285	1.367	0.312	12.321	0.097	1.313
59	0.581	11.589	37.598	1.42	0.656	0.108	0.947
60	29.302	12.084	3.433	0.549	3.809	0.312	0.194
61	8.921	4.315	13.494	0.71	2.292	3.497	3.799
62	1.281	14.947	23.34	0.603	1.281	9.34	1.485
63	9.835	11.503	84.107	34.973	1.108	1.108	0.882
64	1.905	3.669	24.094	0.721	0.065	19.983	0.086
65	4.164	10.729	116.658	1.377	0.097	2.647	4.713
66	31.648	0.161	152.696	0.99	2.518	0.764	0.936
67	4.692	0.14	28.258	30.97	2.023	17.562	0.161
68	80.071	0.086	10.642	1.42	0.441	1.689	11.794
69	7.371	0.14	24.976	0.742	0.247	0.786	9.071
70	8.383	8.544	1.539	0.237	10.234	0.269	0.118
71	23.523	0	31.465	1.819	2.841	0.473	3.411
72	37.189	21.306	35.231	42.419	3.476	1.517	73.12
73	28.107	10.147	33.24	0.495	2.002	1.786	0.603
74	11.406	14.689	22.135	1.636	52.448	3.293	16.26
75	14.484	8.157	3.024	0.43	17.443	22.146	0.527
76	6.812	13.204	54.751	11.988	64.791	63.015	0.032
77	2.378	0.409	30.335	0	39.309	13.074	0.527
78	8.211	19.1	24.233	2.077	0	0	0.527
79	26.794	12.429	48.499	0.667	0.323	1.41	0.925
80	23.05	14.398	0.807	0.463	0.334	13.107	0.301
81	2.766	17.551	13.935	10.158	0.538	0.151	0.366
82	9.771	22.802	43.076	1.055	0	4.347	3.411
83	0.387	8.544	7.651	6.435	0.065	0.689	13.397
84	2.141	0.57	29.754	1.302	0.506	7.156	22.436
85	0.947	0.312	13.602	2.615	3.39	0.829	0.065
86	19.262		14.915	0.366	2.658	7.188	0.118
87	22.652		102.163	0.936	4.928	8.264	1.905
88	0.85			2.045	0.065	8.243	18.197
89	12.31			1.905	0.161	2.163	1.819
90	23.125			18.455	0.28	6.295	3.938
91	9.114			1.915	2.163	1.84	0.14
92	2.529			0.872	0.14	4.218	2.83
93	2.217			2.453	4.659	0.172	0.882
94	0.635			7.091	2.012	0.42
95	10.416			1.098	0.237	0.71
96	40.741			2.852		0.291
97	5.154			0.473		21.683
98	1.593			0.613		1.56
99				0		1.636
100				0.527		14.398
101				1.679		0.613
102				7.672
103				0
104				0
105				0.506
106				0.549
107				0
108				0.495
109				0.527

[truncated: 10 more sheets: Fig5E, Fig6B, Fig8B, Fig9B, Fig9D, FigS1, FigS3A, FigS3B, FigS6B, FigS8A]
